# Supplementary material for: [(4E)-3-Ethyl-1-methyl-2,6-di­phenyl­piperidin-4-yl­idene]amino 3-methyl­benzoate
Source: Acta Crystallogr Sect E Struct Rep Online. 2013 Sep 18;69(Pt 10):o1545. doi: 10.1107/S1600536813024276 (PMC3790411; doi:10.1107/S1600536813024276)
Supplement: Supplementary file 1 [file e-69-o1545-sup1.cif]

##############################################################################
#                                                                            #
# This CIF contains the data in a paper accepted for publication in          #
# Acta Crystallographica Section E. It conforms to the requirements of       #
# Notes for Authors for Acta Crystallographica Section E, and has been       #
# peer reviewed under the auspices of the IUCr Commission on Journals.       #
#                                                                            #
# Full details of the Crystallographic Information File format               #
# are given in the paper "The Crystallographic Information File (CIF):       #
# a New Standard Archive File for Crystallography" by S. R. Hall, F. H.      #
# Allen and I. D. Brown [Acta Cryst. (1991), A47, 655-685].                  #
#                                                                            #
# The current version of the core CIF dictionary is obtainable from          #
# ftp://ftp.iucr.org/pub/cif_core.dic.                                       #
#                                                                            #
# Software is freely available for graphical display of the structure(s)     #
# in this CIF. For information consult the CIF software page                 #
# http://www.iucr.org/resources/cif/software.                                #
#                                                                            #
# This file may be used for bona fide research purposes within the           #
# scientific community so long as proper attribution is given to the journal # 
# article from which it was obtained.                                        #
#                                                                            #
##############################################################################
data_I
_audit_creation_method     SHELXL-97
_journal_date_recd_electronic     2013-05-26
_journal_date_accepted     2013-08-30
_journal_name_full     'Acta Crystallographica, Section E'
_journal_year     2013
_journal_volume     69
_journal_issue     10
_journal_page_first     o1545
_journal_page_last     o1545
_journal_paper_category     QO
_journal_paper_doi     10.1107/S1600536813024276
_journal_coeditor_code     PV2635
_publ_contact_author_name     'Prof. Velmurugan D.'
_publ_contact_author_address
;
    Centre of Advanced Study in Crystallography and Biophysics
    University of Madras
    Maraimalai Campus (Guindy Campus)
    Chennai 600 025
    India
;
_publ_contact_author_email     'shirai2011@gmail.com'
_publ_contact_author_fax     '044 091 2499 3057'
_publ_contact_author_phone     '044 091 2448 4170'
_publ_section_title
;
[(4<i>E</i>)-3-Ethyl-1-methyl-2,6-diphenylpiperidin-4-ylidene]amino
3-methylbenzoate
;
loop_
    _publ_author_name
    _publ_author_address
    'T. Vinuchakkaravarthy'
;
Centre of Advanced Study in Crystallography and Biophysics
University of Madras
Maraimalai Campus (Guindy Campus)
Chennai 600 025
India
;
    'R. Sivakumar'
;
Department of Chemistry
Annamalai University
Annamalai Nagar
Chidambaram 608 002
India
;
    'T. Srinivasan'
;
Centre of Advanced Study in Crystallography and Biophysics
University of Madras
Maraimalai Campus (Guindy Campus)
Chennai 600 025
India
;
    'V. Thanikachalam'
;
Department of Chemistry
Annamalai University
Annamalai Nagar
Chidambaram 608 002
India
;
    'Velmurugan, D.'
;
Centre of Advanced Study in Crystallography and Biophysics
University of Madras
Maraimalai Campus (Guindy Campus)
Chennai 600 025
India
;
_chemical_name_systematic
;
[(4<i>E</i>)-3-Ethyl-1-methyl-2,6-diphenylpiperidin-4-ylidene]amino
3-methylbenzoate
;
_chemical_name_common     ?
_chemical_formula_moiety     'C28 H30 N2 O2'
_chemical_formula_sum     'C28 H30 N2 O2'
_chemical_formula_iupac     'C28 H30 N2 O2'
_chemical_formula_weight     426.54
_chemical_melting_point     ?
_symmetry_cell_setting     triclinic
_symmetry_space_group_name_H-M     'P -1'
_symmetry_space_group_name_Hall     '-P 1'
loop_
    _symmetry_equiv_pos_as_xyz
    'x, y, z'
    '-x, -y, -z'
_cell_length_a     10.5220(15)
_cell_length_b     11.8295(16)
_cell_length_c     11.987(3)
_cell_angle_alpha     112.871(11)
_cell_angle_beta     97.939(11)
_cell_angle_gamma     110.123(8)
_cell_volume     1225.5(4)
_cell_formula_units_Z     2
_cell_measurement_reflns_used     5087
_cell_measurement_theta_min     1.94
_cell_measurement_theta_max     26.51
_cell_measurement_temperature     293(2)
_exptl_crystal_description     'Block'
_exptl_crystal_colour     'Colorless'
_exptl_crystal_size_max     0.20
_exptl_crystal_size_mid     0.20
_exptl_crystal_size_min     0.20
_exptl_crystal_density_diffrn     1.156
_exptl_crystal_density_meas     ?
_exptl_crystal_density_method     'not measured'
_exptl_crystal_F_000     456
_exptl_absorpt_coefficient_mu     0.073
_exptl_absorpt_correction_type     multi-scan
_exptl_absorpt_process_details     '(<i>SADABS</i>; Bruker, 2008)'
_exptl_absorpt_correction_T_min     0.986
_exptl_absorpt_correction_T_max     0.986
_exptl_special_details     ?
_diffrn_ambient_temperature     293(2)
_diffrn_radiation_type     MoK\a
_diffrn_radiation_wavelength     0.71073
_diffrn_radiation_source     'fine-focus sealed tube'
_diffrn_radiation_monochromator     graphite
_diffrn_measurement_device_type     'Bruker SMART APEXII CCD'
_diffrn_measurement_method     '\w and \f scans'
_diffrn_reflns_number     18615
_diffrn_reflns_av_R_equivalents     0.0230
_diffrn_reflns_av_sigmaI/netI     0.0202
_diffrn_reflns_theta_min     1.94
_diffrn_reflns_theta_max     26.51
_diffrn_reflns_theta_full     26.51
_diffrn_measured_fraction_theta_max     0.991
_diffrn_measured_fraction_theta_full     0.991
_diffrn_reflns_limit_h_min     -13
_diffrn_reflns_limit_h_max     13
_diffrn_reflns_limit_k_min     -14
_diffrn_reflns_limit_k_max     14
_diffrn_reflns_limit_l_min     -15
_diffrn_reflns_limit_l_max     15
_refine_special_details
;
Refinement of <i>F</i>^2^ against ALL reflections. The weighted <i>R</i>-factor
<i>wR</i> and goodness of fit <i>S</i> are based on <i>F</i>^2^, conventional
<i>R</i>-factors <i>R</i> are based on <i>F</i>, with <i>F</i> set to zero for
negative <i>F</i>^2^. The threshold expression of <i>F</i>^2^ >
\s(<i>F</i>^2^) is used only for calculating <i>R</i>-factors(gt) <i>etc</i>.
and is not relevant to the choice of reflections for refinement.
<i>R</i>-factors based on <i>F</i>^2^ are statistically about twice as large
as those based on <i>F</i>, and <i>R</i>- factors based on ALL data will be
even larger.
;
_reflns_number_total     5042
_reflns_number_gt     3610
_reflns_threshold_expression     I>2\s(I)
_refine_ls_structure_factor_coef     Fsqd
_refine_ls_matrix_type     full
_refine_ls_R_factor_all     0.0655
_refine_ls_R_factor_gt     0.0457
_refine_ls_wR_factor_gt     0.1238
_refine_ls_wR_factor_ref     0.1390
_refine_ls_goodness_of_fit_ref     1.030
_refine_ls_restrained_S_all     1.030
_refine_ls_number_reflns     5042
_refine_ls_number_parameters     292
_refine_ls_number_restraints     0
_refine_ls_hydrogen_treatment     constr
_refine_ls_weighting_scheme     calc
_refine_ls_weighting_details
         'calc w=1/[\s^2^(Fo^2^)+(0.0639P)^2^+0.1881P] where P=(Fo^2^+2Fc^2^)/3'
_atom_sites_solution_hydrogens     geom
_atom_sites_solution_primary     direct
_atom_sites_solution_secondary     difmap
_refine_ls_shift/su_max     0.000
_refine_ls_shift/su_mean     0.000
_refine_diff_density_max     0.148
_refine_diff_density_min     -0.169
_refine_ls_extinction_method     none
_refine_ls_extinction_coef     ?
loop_
    _atom_type_symbol
    _atom_type_description
    _atom_type_scat_dispersion_real
    _atom_type_scat_dispersion_imag
    _atom_type_scat_source
    'C' 'C' 0.0033 0.0016
                         'International Tables Vol C Tables 4.2.6.8 and 6.1.1.4'
    'H' 'H' 0.0000 0.0000
                         'International Tables Vol C Tables 4.2.6.8 and 6.1.1.4'
    'N' 'N' 0.0061 0.0033
                         'International Tables Vol C Tables 4.2.6.8 and 6.1.1.4'
    'O' 'O' 0.0106 0.0060
                         'International Tables Vol C Tables 4.2.6.8 and 6.1.1.4'
_computing_data_collection     'APEX2 (Bruker, 2008)'
_computing_cell_refinement     'SAINT (Bruker, 2008)'
_computing_data_reduction     'SAINT (Bruker, 2008)'
_computing_structure_solution     'SHELXS97 (Sheldrick, 2008)'
_computing_structure_refinement     'SHELXL97 (Sheldrick, 2008)'
_computing_molecular_graphics     'ORTEP-3 for Windows (Farrugia, 2012)'
_computing_publication_material
                            'SHELXL97 (Sheldrick, 2008) and PLATON (Spek, 2009)'
loop_
    _atom_site_type_symbol
    _atom_site_label
    _atom_site_fract_x
    _atom_site_fract_y
    _atom_site_fract_z
    _atom_site_U_iso_or_equiv
    _atom_site_adp_type
    _atom_site_calc_flag
    _atom_site_refinement_flags
    _atom_site_occupancy
    _atom_site_symmetry_multiplicity
    _atom_site_disorder_assembly
    _atom_site_disorder_group
    C C1 0.89609(15) 0.09484(14) 0.34733(14) 0.0517(3) Uani d . 1 1 . .
    H H1 0.9758 0.0793 0.3798 0.062 Uiso calc R 1 1 . .
    C C2 0.88999(15) 0.21364(15) 0.45884(13) 0.0532(3) Uani d . 1 1 . .
    H H2 0.8121 0.2300 0.4241 0.064 Uiso calc R 1 1 . .
    C C3 1.02600(15) 0.33834(14) 0.49960(14) 0.0535(3) Uani d . 1 1 . .
    C C4 1.04934(17) 0.37330(15) 0.39518(14) 0.0571(4) Uani d . 1 1 . .
    H H4A 1.1390 0.4536 0.4267 0.069 Uiso calc R 1 1 . .
    H H4B 0.9733 0.3934 0.3654 0.069 Uiso calc R 1 1 . .
    C C5 1.05203(15) 0.25298(14) 0.28511(13) 0.0517(3) Uani d . 1 1 . .
    H H5 1.1339 0.2390 0.3154 0.062 Uiso calc R 1 1 . .
    C C6 0.76059(16) -0.03556(14) 0.29564(14) 0.0542(4) Uani d . 1 1 . .
    C C7 0.7643(2) -0.15236(18) 0.29179(19) 0.0775(5) Uani d . 1 1 . .
    H H7 0.8509 -0.1509 0.3238 0.093 Uiso calc R 1 1 . .
    C C8 0.6392(3) -0.27266(19) 0.2404(2) 0.0977(7) Uani d . 1 1 . .
    H H8 0.6432 -0.3515 0.2361 0.117 Uiso calc R 1 1 . .
    C C9 0.5122(3) -0.2753(2) 0.1966(2) 0.0937(6) Uani d . 1 1 . .
    H H9 0.4288 -0.3555 0.1635 0.112 Uiso calc R 1 1 . .
    C C10 0.5065(2) -0.1611(2) 0.20100(19) 0.0807(5) Uani d . 1 1 . .
    H H10 0.4189 -0.1630 0.1713 0.097 Uiso calc R 1 1 . .
    C C11 0.62958(17) -0.04179(16) 0.24912(16) 0.0639(4) Uani d . 1 1 . .
    H H11 0.6241 0.0354 0.2502 0.077 Uiso calc R 1 1 . .
    C C12 0.85682(19) 0.18214(18) 0.56631(16) 0.0724(5) Uani d . 1 1 . .
    H H12A 0.7807 0.0907 0.5294 0.087 Uiso calc R 1 1 . .
    H H12B 0.9405 0.1839 0.6139 0.087 Uiso calc R 1 1 . .
    C C13 0.8129(2) 0.2812(3) 0.6574(2) 0.1013(7) Uani d . 1 1 . .
    H H13A 0.8910 0.3707 0.7004 0.152 Uiso calc R 1 1 . .
    H H13B 0.7872 0.2525 0.7191 0.152 Uiso calc R 1 1 . .
    H H13C 0.7327 0.2832 0.6105 0.152 Uiso calc R 1 1 . .
    C C14 1.31474(16) 0.59266(16) 0.75477(14) 0.0573(4) Uani d . 1 1 . .
    C C15 1.43652(16) 0.71158(16) 0.76655(15) 0.0590(4) Uani d . 1 1 . .
    C C16 1.51466(19) 0.81891(18) 0.88722(18) 0.0763(5) Uani d . 1 1 . .
    H H16 1.4912 0.8145 0.9579 0.092 Uiso calc R 1 1 . .
    C C17 1.6272(2) 0.9324(2) 0.9027(3) 0.0959(7) Uani d . 1 1 . .
    H H17 1.6793 1.0050 0.9839 0.115 Uiso calc R 1 1 . .
    C C18 1.6625(2) 0.9387(2) 0.7998(3) 0.0988(8) Uani d . 1 1 . .
    H H18 1.7391 1.0160 0.8119 0.119 Uiso calc R 1 1 . .
    C C19 1.5872(2) 0.8331(2) 0.6777(2) 0.0920(7) Uani d . 1 1 . .
    C C20 1.47272(18) 0.71950(19) 0.66290(18) 0.0723(5) Uani d . 1 1 . .
    H H20 1.4196 0.6475 0.5815 0.087 Uiso calc R 1 1 . .
    C C21 1.6253(3) 0.8389(4) 0.5631(3) 0.1622(15) Uani d . 1 1 . .
    H H21A 1.5714 0.8753 0.5285 0.243 Uiso calc R 1 1 . .
    H H21B 1.6037 0.7487 0.4997 0.243 Uiso calc R 1 1 . .
    H H21C 1.7253 0.8963 0.5878 0.243 Uiso calc R 1 1 . .
    C C22 1.07151(17) 0.28834(14) 0.17812(14) 0.0547(4) Uani d . 1 1 . .
    C C23 1.19935(19) 0.31668(16) 0.15166(16) 0.0679(4) Uani d . 1 1 . .
    H H23 1.2729 0.3102 0.1977 0.081 Uiso calc R 1 1 . .
    C C24 1.2191(3) 0.35446(18) 0.0577(2) 0.0875(6) Uani d . 1 1 . .
    H H24 1.3055 0.3727 0.0408 0.105 Uiso calc R 1 1 . .
    C C25 1.1128(3) 0.36531(19) -0.0108(2) 0.0965(7) Uani d . 1 1 . .
    H H25 1.1268 0.3912 -0.0738 0.116 Uiso calc R 1 1 . .
    C C26 0.9851(3) 0.3376(2) 0.01431(18) 0.0893(6) Uani d . 1 1 . .
    H H26 0.9123 0.3446 -0.0321 0.107 Uiso calc R 1 1 . .
    C C27 0.9640(2) 0.29925(17) 0.10809(15) 0.0687(4) Uani d . 1 1 . .
    H H27 0.8771 0.2807 0.1243 0.082 Uiso calc R 1 1 . .
    C C28 0.9312(2) 0.01436(16) 0.14152(17) 0.0701(5) Uani d . 1 1 . .
    H H28A 0.9489 0.0364 0.0744 0.105 Uiso calc R 1 1 . .
    H H28B 0.8433 -0.0664 0.1083 0.105 Uiso calc R 1 1 . .
    H H28C 1.0079 -0.0012 0.1756 0.105 Uiso calc R 1 1 . .
    N N1 0.92147(12) 0.12787(11) 0.24286(11) 0.0493(3) Uani d . 1 1 . .
    N N2 1.10892(13) 0.39464(13) 0.61306(12) 0.0616(3) Uani d . 1 1 . .
    O O1 1.23463(11) 0.50961(11) 0.63113(10) 0.0681(3) Uani d . 1 1 . .
    O O2 1.28828(14) 0.57319(14) 0.84073(11) 0.0882(4) Uani d . 1 1 . .
loop_
    _atom_site_aniso_label
    _atom_site_aniso_U_11
    _atom_site_aniso_U_22
    _atom_site_aniso_U_33
    _atom_site_aniso_U_12
    _atom_site_aniso_U_13
    _atom_site_aniso_U_23
    C1 0.0478(8) 0.0499(8) 0.0622(8) 0.0209(7) 0.0187(7) 0.0307(7)
    C2 0.0504(8) 0.0505(8) 0.0542(8) 0.0156(7) 0.0179(6) 0.0255(7)
    C3 0.0539(8) 0.0482(8) 0.0518(8) 0.0164(7) 0.0176(7) 0.0222(7)
    C4 0.0621(9) 0.0454(8) 0.0526(8) 0.0131(7) 0.0163(7) 0.0221(7)
    C5 0.0467(8) 0.0494(8) 0.0586(8) 0.0176(7) 0.0188(6) 0.0270(7)
    C6 0.0576(9) 0.0454(8) 0.0618(8) 0.0195(7) 0.0245(7) 0.0279(7)
    C7 0.0865(13) 0.0599(11) 0.1044(14) 0.0362(10) 0.0408(11) 0.0483(10)
    C8 0.126(2) 0.0494(11) 0.1286(18) 0.0337(12) 0.0604(16) 0.0492(12)
    C9 0.0915(16) 0.0567(12) 0.1021(15) 0.0041(11) 0.0354(12) 0.0313(11)
    C10 0.0603(11) 0.0702(12) 0.0894(13) 0.0080(9) 0.0193(9) 0.0360(10)
    C11 0.0579(9) 0.0524(9) 0.0750(10) 0.0160(8) 0.0192(8) 0.0312(8)
    C12 0.0696(11) 0.0687(11) 0.0636(10) 0.0087(9) 0.0225(8) 0.0348(9)
    C13 0.0995(16) 0.1203(18) 0.0744(12) 0.0333(14) 0.0482(11) 0.0423(12)
    C14 0.0551(9) 0.0585(9) 0.0520(8) 0.0213(8) 0.0133(7) 0.0241(7)
    C15 0.0485(8) 0.0579(9) 0.0647(9) 0.0204(7) 0.0097(7) 0.0285(8)
    C16 0.0624(11) 0.0660(11) 0.0757(11) 0.0228(9) 0.0083(9) 0.0190(9)
    C17 0.0648(12) 0.0629(12) 0.1178(18) 0.0174(10) 0.0008(12) 0.0214(12)
    C18 0.0517(11) 0.0727(14) 0.159(2) 0.0133(10) 0.0089(13) 0.0625(16)
    C19 0.0600(11) 0.1018(16) 0.1250(18) 0.0199(12) 0.0197(12) 0.0798(15)
    C20 0.0551(9) 0.0785(12) 0.0759(11) 0.0147(9) 0.0111(8) 0.0449(10)
    C21 0.1018(19) 0.216(4) 0.180(3) 0.011(2) 0.0387(19) 0.156(3)
    C22 0.0625(9) 0.0416(7) 0.0548(8) 0.0174(7) 0.0242(7) 0.0205(6)
    C23 0.0717(11) 0.0522(9) 0.0771(11) 0.0199(8) 0.0379(9) 0.0292(8)
    C24 0.1104(16) 0.0569(11) 0.0910(14) 0.0218(11) 0.0622(13) 0.0335(10)
    C25 0.157(2) 0.0591(11) 0.0719(12) 0.0315(13) 0.0545(14) 0.0364(10)
    C26 0.1257(18) 0.0718(12) 0.0653(11) 0.0371(12) 0.0196(11) 0.0359(10)
    C27 0.0769(11) 0.0651(10) 0.0615(9) 0.0275(9) 0.0206(8) 0.0307(8)
    C28 0.0791(11) 0.0522(9) 0.0778(11) 0.0282(9) 0.0415(9) 0.0241(8)
    N1 0.0489(7) 0.0413(6) 0.0549(6) 0.0166(5) 0.0219(5) 0.0207(5)
    N2 0.0531(7) 0.0586(8) 0.0584(8) 0.0078(6) 0.0162(6) 0.0285(6)
    O1 0.0575(7) 0.0676(7) 0.0544(6) 0.0030(6) 0.0117(5) 0.0287(5)
    O2 0.0914(9) 0.0885(9) 0.0587(7) 0.0120(7) 0.0212(6) 0.0347(7)
_geom_special_details
;
All e.s.d.'s (except the e.s.d. in the dihedral angle between two l.s. planes)
are estimated using the full covariance matrix. The cell e.s.d.'s are taken
into account individually in the estimation of e.s.d.'s in distances, angles
and torsion angles; correlations between e.s.d.'s in cell parameters are only
used when they are defined by crystal symmetry. An approximate (isotropic)
treatment of cell e.s.d.'s is used for estimating e.s.d.'s involving l.s.
planes.
;
loop_
    _geom_bond_atom_site_label_1
    _geom_bond_atom_site_label_2
    _geom_bond_site_symmetry_2
    _geom_bond_distance
    _geom_bond_publ_flag
    C1 N1 . 1.4809(17) ?
    C1 C6 . 1.515(2) ?
    C1 C2 . 1.547(2) ?
    C1 H1 . 0.9800 ?
    C2 C3 . 1.502(2) ?
    C2 C12 . 1.526(2) ?
    C2 H2 . 0.9800 ?
    C3 N2 . 1.2740(19) ?
    C3 C4 . 1.4884(19) ?
    C4 C5 . 1.532(2) ?
    C4 H4A . 0.9700 ?
    C4 H4B . 0.9700 ?
    C5 N1 . 1.4699(17) ?
    C5 C22 . 1.5142(19) ?
    C5 H5 . 0.9800 ?
    C6 C11 . 1.379(2) ?
    C6 C7 . 1.379(2) ?
    C7 C8 . 1.394(3) ?
    C7 H7 . 0.9300 ?
    C8 C9 . 1.352(3) ?
    C8 H8 . 0.9300 ?
    C9 C10 . 1.354(3) ?
    C9 H9 . 0.9300 ?
    C10 C11 . 1.380(2) ?
    C10 H10 . 0.9300 ?
    C11 H11 . 0.9300 ?
    C12 C13 . 1.516(3) ?
    C12 H12A . 0.9700 ?
    C12 H12B . 0.9700 ?
    C13 H13A . 0.9600 ?
    C13 H13B . 0.9600 ?
    C13 H13C . 0.9600 ?
    C14 O2 . 1.1883(18) ?
    C14 O1 . 1.3511(18) ?
    C14 C15 . 1.482(2) ?
    C15 C20 . 1.376(2) ?
    C15 C16 . 1.381(2) ?
    C16 C17 . 1.375(3) ?
    C16 H16 . 0.9300 ?
    C17 C18 . 1.358(3) ?
    C17 H17 . 0.9300 ?
    C18 C19 . 1.381(3) ?
    C18 H18 . 0.9300 ?
    C19 C20 . 1.390(2) ?
    C19 C21 . 1.503(3) ?
    C20 H20 . 0.9300 ?
    C21 H21A . 0.9600 ?
    C21 H21B . 0.9600 ?
    C21 H21C . 0.9600 ?
    C22 C23 . 1.383(2) ?
    C22 C27 . 1.387(2) ?
    C23 C24 . 1.380(3) ?
    C23 H23 . 0.9300 ?
    C24 C25 . 1.367(3) ?
    C24 H24 . 0.9300 ?
    C25 C26 . 1.375(3) ?
    C25 H25 . 0.9300 ?
    C26 C27 . 1.384(2) ?
    C26 H26 . 0.9300 ?
    C27 H27 . 0.9300 ?
    C28 N1 . 1.4666(19) ?
    C28 H28A . 0.9600 ?
    C28 H28B . 0.9600 ?
    C28 H28C . 0.9600 ?
    N2 O1 . 1.4492(16) ?
loop_
    _geom_angle_atom_site_label_1
    _geom_angle_atom_site_label_2
    _geom_angle_atom_site_label_3
    _geom_angle_site_symmetry_1
    _geom_angle_site_symmetry_3
    _geom_angle
    _geom_angle_publ_flag
    N1 C1 C6 . . 109.65(11) ?
    N1 C1 C2 . . 111.57(11) ?
    C6 C1 C2 . . 111.31(11) ?
    N1 C1 H1 . . 108.1 ?
    C6 C1 H1 . . 108.1 ?
    C2 C1 H1 . . 108.1 ?
    C3 C2 C12 . . 114.71(12) ?
    C3 C2 C1 . . 107.06(11) ?
    C12 C2 C1 . . 113.67(12) ?
    C3 C2 H2 . . 107.0 ?
    C12 C2 H2 . . 107.0 ?
    C1 C2 H2 . . 107.0 ?
    N2 C3 C4 . . 128.60(13) ?
    N2 C3 C2 . . 117.74(13) ?
    C4 C3 C2 . . 113.50(12) ?
    C3 C4 C5 . . 109.35(12) ?
    C3 C4 H4A . . 109.8 ?
    C5 C4 H4A . . 109.8 ?
    C3 C4 H4B . . 109.8 ?
    C5 C4 H4B . . 109.8 ?
    H4A C4 H4B . . 108.3 ?
    N1 C5 C22 . . 111.99(11) ?
    N1 C5 C4 . . 110.54(11) ?
    C22 C5 C4 . . 108.78(11) ?
    N1 C5 H5 . . 108.5 ?
    C22 C5 H5 . . 108.5 ?
    C4 C5 H5 . . 108.5 ?
    C11 C6 C7 . . 117.80(15) ?
    C11 C6 C1 . . 121.02(12) ?
    C7 C6 C1 . . 121.17(14) ?
    C6 C7 C8 . . 120.51(19) ?
    C6 C7 H7 . . 119.7 ?
    C8 C7 H7 . . 119.7 ?
    C9 C8 C7 . . 120.33(18) ?
    C9 C8 H8 . . 119.8 ?
    C7 C8 H8 . . 119.8 ?
    C8 C9 C10 . . 119.89(19) ?
    C8 C9 H9 . . 120.1 ?
    C10 C9 H9 . . 120.1 ?
    C9 C10 C11 . . 120.6(2) ?
    C9 C10 H10 . . 119.7 ?
    C11 C10 H10 . . 119.7 ?
    C6 C11 C10 . . 120.88(16) ?
    C6 C11 H11 . . 119.6 ?
    C10 C11 H11 . . 119.6 ?
    C13 C12 C2 . . 113.43(16) ?
    C13 C12 H12A . . 108.9 ?
    C2 C12 H12A . . 108.9 ?
    C13 C12 H12B . . 108.9 ?
    C2 C12 H12B . . 108.9 ?
    H12A C12 H12B . . 107.7 ?
    C12 C13 H13A . . 109.5 ?
    C12 C13 H13B . . 109.5 ?
    H13A C13 H13B . . 109.5 ?
    C12 C13 H13C . . 109.5 ?
    H13A C13 H13C . . 109.5 ?
    H13B C13 H13C . . 109.5 ?
    O2 C14 O1 . . 124.24(15) ?
    O2 C14 C15 . . 125.66(14) ?
    O1 C14 C15 . . 110.08(13) ?
    C20 C15 C16 . . 119.39(16) ?
    C20 C15 C14 . . 122.82(15) ?
    C16 C15 C14 . . 117.79(16) ?
    C17 C16 C15 . . 119.9(2) ?
    C17 C16 H16 . . 120.1 ?
    C15 C16 H16 . . 120.1 ?
    C18 C17 C16 . . 120.2(2) ?
    C18 C17 H17 . . 119.9 ?
    C16 C17 H17 . . 119.9 ?
    C17 C18 C19 . . 121.6(2) ?
    C17 C18 H18 . . 119.2 ?
    C19 C18 H18 . . 119.2 ?
    C18 C19 C20 . . 117.8(2) ?
    C18 C19 C21 . . 122.1(2) ?
    C20 C19 C21 . . 120.2(2) ?
    C15 C20 C19 . . 121.16(18) ?
    C15 C20 H20 . . 119.4 ?
    C19 C20 H20 . . 119.4 ?
    C19 C21 H21A . . 109.5 ?
    C19 C21 H21B . . 109.5 ?
    H21A C21 H21B . . 109.5 ?
    C19 C21 H21C . . 109.5 ?
    H21A C21 H21C . . 109.5 ?
    H21B C21 H21C . . 109.5 ?
    C23 C22 C27 . . 118.32(15) ?
    C23 C22 C5 . . 120.77(15) ?
    C27 C22 C5 . . 120.84(14) ?
    C24 C23 C22 . . 120.75(19) ?
    C24 C23 H23 . . 119.6 ?
    C22 C23 H23 . . 119.6 ?
    C25 C24 C23 . . 120.65(19) ?
    C25 C24 H24 . . 119.7 ?
    C23 C24 H24 . . 119.7 ?
    C24 C25 C26 . . 119.32(18) ?
    C24 C25 H25 . . 120.3 ?
    C26 C25 H25 . . 120.3 ?
    C25 C26 C27 . . 120.5(2) ?
    C25 C26 H26 . . 119.7 ?
    C27 C26 H26 . . 119.7 ?
    C26 C27 C22 . . 120.43(18) ?
    C26 C27 H27 . . 119.8 ?
    C22 C27 H27 . . 119.8 ?
    N1 C28 H28A . . 109.5 ?
    N1 C28 H28B . . 109.5 ?
    H28A C28 H28B . . 109.5 ?
    N1 C28 H28C . . 109.5 ?
    H28A C28 H28C . . 109.5 ?
    H28B C28 H28C . . 109.5 ?
    C28 N1 C5 . . 108.74(11) ?
    C28 N1 C1 . . 109.56(11) ?
    C5 N1 C1 . . 113.06(11) ?
    C3 N2 O1 . . 108.75(11) ?
    C14 O1 N2 . . 113.11(11) ?
loop_
    _geom_torsion_atom_site_label_1
    _geom_torsion_atom_site_label_2
    _geom_torsion_atom_site_label_3
    _geom_torsion_atom_site_label_4
    _geom_torsion_site_symmetry_1
    _geom_torsion_site_symmetry_2
    _geom_torsion_site_symmetry_3
    _geom_torsion_site_symmetry_4
    _geom_torsion
    _geom_torsion_publ_flag
    N1 C1 C2 C3 . . . . -55.08(15) ?
    C6 C1 C2 C3 . . . . -177.93(11) ?
    N1 C1 C2 C12 . . . . 177.19(12) ?
    C6 C1 C2 C12 . . . . 54.34(16) ?
    C12 C2 C3 N2 . . . . 9.1(2) ?
    C1 C2 C3 N2 . . . . -118.05(15) ?
    C12 C2 C3 C4 . . . . -175.05(13) ?
    C1 C2 C3 C4 . . . . 57.83(16) ?
    N2 C3 C4 C5 . . . . 116.68(18) ?
    C2 C3 C4 C5 . . . . -58.66(17) ?
    C3 C4 C5 N1 . . . . 55.01(16) ?
    C3 C4 C5 C22 . . . . 178.37(12) ?
    N1 C1 C6 C11 . . . . -65.70(17) ?
    C2 C1 C6 C11 . . . . 58.24(18) ?
    N1 C1 C6 C7 . . . . 113.34(16) ?
    C2 C1 C6 C7 . . . . -122.72(16) ?
    C11 C6 C7 C8 . . . . 1.1(3) ?
    C1 C6 C7 C8 . . . . -178.01(16) ?
    C6 C7 C8 C9 . . . . -1.7(3) ?
    C7 C8 C9 C10 . . . . 0.9(3) ?
    C8 C9 C10 C11 . . . . 0.4(3) ?
    C7 C6 C11 C10 . . . . 0.3(2) ?
    C1 C6 C11 C10 . . . . 179.37(15) ?
    C9 C10 C11 C6 . . . . -1.1(3) ?
    C3 C2 C12 C13 . . . . 71.5(2) ?
    C1 C2 C12 C13 . . . . -164.88(15) ?
    O2 C14 C15 C20 . . . . 170.94(17) ?
    O1 C14 C15 C20 . . . . -10.5(2) ?
    O2 C14 C15 C16 . . . . -10.0(2) ?
    O1 C14 C15 C16 . . . . 168.57(14) ?
    C20 C15 C16 C17 . . . . 0.2(3) ?
    C14 C15 C16 C17 . . . . -178.97(16) ?
    C15 C16 C17 C18 . . . . -0.6(3) ?
    C16 C17 C18 C19 . . . . 0.3(3) ?
    C17 C18 C19 C20 . . . . 0.4(3) ?
    C17 C18 C19 C21 . . . . -179.9(2) ?
    C16 C15 C20 C19 . . . . 0.5(3) ?
    C14 C15 C20 C19 . . . . 179.61(16) ?
    C18 C19 C20 C15 . . . . -0.8(3) ?
    C21 C19 C20 C15 . . . . 179.5(2) ?
    N1 C5 C22 C23 . . . . -129.64(14) ?
    C4 C5 C22 C23 . . . . 107.88(16) ?
    N1 C5 C22 C27 . . . . 53.35(18) ?
    C4 C5 C22 C27 . . . . -69.13(17) ?
    C27 C22 C23 C24 . . . . -0.2(2) ?
    C5 C22 C23 C24 . . . . -177.26(14) ?
    C22 C23 C24 C25 . . . . 0.3(3) ?
    C23 C24 C25 C26 . . . . -0.3(3) ?
    C24 C25 C26 C27 . . . . 0.1(3) ?
    C25 C26 C27 C22 . . . . 0.0(3) ?
    C23 C22 C27 C26 . . . . 0.0(2) ?
    C5 C22 C27 C26 . . . . 177.10(15) ?
    C22 C5 N1 C28 . . . . 61.00(15) ?
    C4 C5 N1 C28 . . . . -177.53(12) ?
    C22 C5 N1 C1 . . . . -177.08(11) ?
    C4 C5 N1 C1 . . . . -55.61(14) ?
    C6 C1 N1 C28 . . . . -58.12(15) ?
    C2 C1 N1 C28 . . . . 178.09(12) ?
    C6 C1 N1 C5 . . . . -179.58(11) ?
    C2 C1 N1 C5 . . . . 56.63(15) ?
    C4 C3 N2 O1 . . . . 3.1(2) ?
    C2 C3 N2 O1 . . . . 178.31(12) ?
    O2 C14 O1 N2 . . . . 1.7(2) ?
    C15 C14 O1 N2 . . . . -176.83(11) ?
    C3 N2 O1 C14 . . . . 166.95(14) ?
loop_
    _geom_hbond_atom_site_label_D
    _geom_hbond_atom_site_label_H
    _geom_hbond_atom_site_label_A
    _geom_hbond_site_symmetry_A
    _geom_hbond_distance_DH
    _geom_hbond_distance_HA
    _geom_hbond_distance_DA
    _geom_hbond_angle_DHA
    C11 H11 Cg1 2_766 0.93 2.93 3.761(2) 149
    C23 H23 Cg1 2_866 0.93 2.89 3.730(3) 151
_iucr_refine_instructions_details
;
TITL METH in P-1
CELL  0.71073  10.5220  11.8295  11.9875  112.871   97.939  110.123
ZERR     2.00   0.0015   0.0016   0.0028    0.011    0.011    0.008
LATT   1
SFAC  C    H    N    O
UNIT  56   60   4    4
MERG   2
FMAP   2
PLAN   20
L.S.  15
BOND $H
ACTA
CONF
WGHT    0.063900    0.188100
FVAR       0.21617
MOLE    1
C1    1    0.896093    0.094836    0.347329    11.00000    0.04785    0.04987 =
         0.06222    0.03068    0.01871    0.02085
AFIX  13
H1    2    0.975773    0.079264    0.379825    11.00000   -1.20000
AFIX   0
C2    1    0.889990    0.213640    0.458845    11.00000    0.05038    0.05049 =
         0.05423    0.02552    0.01795    0.01558
AFIX  13
H2    2    0.812120    0.230023    0.424066    11.00000   -1.20000
AFIX   0
C3    1    1.026003    0.338341    0.499599    11.00000    0.05394    0.04819 =
         0.05180    0.02217    0.01761    0.01637
C4    1    1.049337    0.373301    0.395184    11.00000    0.06212    0.04542 =
         0.05264    0.02206    0.01628    0.01314
AFIX  23
H4A   2    1.139018    0.453555    0.426655    11.00000   -1.20000
H4B   2    0.973337    0.393364    0.365398    11.00000   -1.20000
AFIX   0
C5    1    1.052033    0.252983    0.285115    11.00000    0.04666    0.04937 =
         0.05861    0.02700    0.01880    0.01765
AFIX  13
H5    2    1.133928    0.238991    0.315434    11.00000   -1.20000
AFIX   0
C6    1    0.760590   -0.035564    0.295643    11.00000    0.05759    0.04538 =
         0.06181    0.02790    0.02452    0.01947
C7    1    0.764282   -0.152362    0.291792    11.00000    0.08654    0.05991 =
         0.10443    0.04826    0.04085    0.03619
AFIX  43
H7    2    0.850895   -0.150870    0.323760    11.00000   -1.20000
AFIX   0
C8    1    0.639210   -0.272660    0.240359    11.00000    0.12610    0.04942 =
         0.12864    0.04919    0.06037    0.03371
AFIX  43
H8    2    0.643154   -0.351511    0.236144    11.00000   -1.20000
AFIX   0
C9    1    0.512201   -0.275306    0.196570    11.00000    0.09146    0.05671 =
         0.10206    0.03134    0.03536    0.00414
AFIX  43
H9    2    0.428849   -0.355463    0.163455    11.00000   -1.20000
AFIX   0
C10   1    0.506526   -0.161056    0.200998    11.00000    0.06033    0.07024 =
         0.08940    0.03598    0.01928    0.00798
AFIX  43
H10   2    0.418936   -0.162992    0.171348    11.00000   -1.20000
AFIX   0
C11   1    0.629577   -0.041794    0.249122    11.00000    0.05786    0.05239 =
         0.07500    0.03122    0.01921    0.01603
AFIX  43
H11   2    0.624109    0.035419    0.250207    11.00000   -1.20000
AFIX   0
C12   1    0.856818    0.182145    0.566308    11.00000    0.06964    0.06873 =
         0.06360    0.03476    0.02255    0.00872
AFIX  23
H12A  2    0.780685    0.090741    0.529431    11.00000   -1.20000
H12B  2    0.940488    0.183895    0.613937    11.00000   -1.20000
AFIX   0
C13   1    0.812895    0.281245    0.657443    11.00000    0.09951    0.12027 =
         0.07437    0.04232    0.04817    0.03334
AFIX 137
H13A  2    0.891008    0.370703    0.700415    11.00000   -1.50000
H13B  2    0.787157    0.252542    0.719081    11.00000   -1.50000
H13C  2    0.732706    0.283246    0.610544    11.00000   -1.50000
AFIX   0
C14   1    1.314735    0.592662    0.754767    11.00000    0.05513    0.05853 =
         0.05196    0.02409    0.01325    0.02133
C15   1    1.436520    0.711580    0.766554    11.00000    0.04852    0.05793 =
         0.06467    0.02851    0.00973    0.02035
C16   1    1.514658    0.818910    0.887218    11.00000    0.06239    0.06599 =
         0.07569    0.01899    0.00834    0.02281
AFIX  43
H16   2    1.491207    0.814470    0.957897    11.00000   -1.20000
AFIX   0
C17   1    1.627199    0.932366    0.902706    11.00000    0.06481    0.06289 =
         0.11780    0.02142    0.00077    0.01735
AFIX  43
H17   2    1.679338    1.005010    0.983912    11.00000   -1.20000
AFIX   0
C18   1    1.662470    0.938699    0.799822    11.00000    0.05165    0.07272 =
         0.15933    0.06252    0.00890    0.01327
AFIX  43
H18   2    1.739130    1.015971    0.811873    11.00000   -1.20000
AFIX   0
C19   1    1.587240    0.833141    0.677687    11.00000    0.05995    0.10183 =
         0.12503    0.07977    0.01967    0.01995
C20   1    1.472724    0.719503    0.662900    11.00000    0.05507    0.07851 =
         0.07592    0.04487    0.01112    0.01469
AFIX  43
H20   2    1.419622    0.647548    0.581536    11.00000   -1.20000
AFIX   0
C21   1    1.625325    0.838907    0.563070    11.00000    0.10181    0.21629 =
         0.17988    0.15629    0.03868    0.01058
AFIX 137
H21A  2    1.571356    0.875321    0.528520    11.00000   -1.50000
H21B  2    1.603651    0.748738    0.499719    11.00000   -1.50000
H21C  2    1.725295    0.896344    0.587766    11.00000   -1.50000
AFIX   0
C22   1    1.071506    0.288340    0.178118    11.00000    0.06253    0.04163 =
         0.05484    0.02047    0.02417    0.01737
C23   1    1.199350    0.316677    0.151661    11.00000    0.07166    0.05220 =
         0.07715    0.02918    0.03789    0.01988
AFIX  43
H23   2    1.272859    0.310191    0.197732    11.00000   -1.20000
AFIX   0
C24   1    1.219085    0.354464    0.057689    11.00000    0.11038    0.05693 =
         0.09101    0.03351    0.06223    0.02180
AFIX  43
H24   2    1.305546    0.372730    0.040804    11.00000   -1.20000
AFIX   0
C25   1    1.112798    0.365315   -0.010838    11.00000    0.15666    0.05911 =
         0.07189    0.03641    0.05453    0.03152
AFIX  43
H25   2    1.126751    0.391208   -0.073823    11.00000   -1.20000
AFIX   0
C26   1    0.985090    0.337561    0.014312    11.00000    0.12566    0.07179 =
         0.06533    0.03593    0.01960    0.03714
AFIX  43
H26   2    0.912299    0.344592   -0.032077    11.00000   -1.20000
AFIX   0
C27   1    0.963985    0.299249    0.108094    11.00000    0.07692    0.06513 =
         0.06150    0.03070    0.02060    0.02751
AFIX  43
H27   2    0.877140    0.280692    0.124280    11.00000   -1.20000
AFIX   0
C28   1    0.931237    0.014356    0.141524    11.00000    0.07907    0.05220 =
         0.07779    0.02415    0.04147    0.02816
AFIX 137
H28A  2    0.948872    0.036375    0.074358    11.00000   -1.50000
H28B  2    0.843298   -0.066398    0.108295    11.00000   -1.50000
H28C  2    1.007937   -0.001211    0.175585    11.00000   -1.50000
AFIX   0
N1    3    0.921466    0.127865    0.242865    11.00000    0.04887    0.04130 =
         0.05493    0.02074    0.02193    0.01659
N2    3    1.108924    0.394644    0.613063    11.00000    0.05310    0.05857 =
         0.05840    0.02847    0.01615    0.00777
O1    4    1.234629    0.509614    0.631132    11.00000    0.05750    0.06760 =
         0.05444    0.02868    0.01175    0.00296
O2    4    1.288278    0.573187    0.840731    11.00000    0.09140    0.08848 =
         0.05872    0.03467    0.02116    0.01201
HKLF 4
REM  METH in P-1
REM R1 =  0.0457 for   3610 Fo > 4sig(Fo)  and  0.0655 for all   5042 data
REM    292 parameters refined using      0 restraints
END
WGHT      0.0590      0.2030
REM Highest difference peak  0.148,  deepest hole -0.169,  1-sigma level  0.042
Q1    1   0.7157  0.1816  0.5981  11.00000  0.05    0.15
Q2    1   0.9116 -0.1000  0.3862  11.00000  0.05    0.14
Q3    1   1.3617  0.3641  0.0702  11.00000  0.05    0.14
Q4    1   0.6948 -0.3204  0.3069  11.00000  0.05    0.13
Q5    1   0.8629  0.3559 -0.0099  11.00000  0.05    0.13
Q6    1   1.0338  0.0441  0.1389  11.00000  0.05    0.12
Q7    1   0.7231 -0.2674  0.2496  11.00000  0.05    0.12
Q8    1   1.2622  0.6375  0.8247  11.00000  0.05    0.12
Q9    1   0.8407 -0.1592  0.2702  11.00000  0.05    0.12
Q10   1   0.7690 -0.0991  0.2579  11.00000  0.05    0.11
Q11   1   0.9124 -0.0722  0.1536  11.00000  0.05    0.11
Q12   1   0.8433  0.3971  0.6593  11.00000  0.05    0.10
Q13   1   1.1759  0.2020  0.4304  11.00000  0.05    0.10
Q14   1   0.6172  0.0795  0.3103  11.00000  0.05    0.10
Q15   1   0.8892 -0.1021  0.4759  11.00000  0.05    0.10
Q16   1   1.1230  0.2549  0.1379  11.00000  0.05    0.10
Q17   1   0.7168  0.1244  0.5099  11.00000  0.05    0.10
Q18   1   1.1950  0.2429  0.3582  11.00000  0.05    0.10
Q19   1   1.0366  0.3427  0.1814  11.00000  0.05    0.10
Q20   1   0.7223  0.2504  0.6944  11.00000  0.05    0.10
;
