# Supplementary material for: [(4E)-3-Ethyl-1-methyl-2,6-di­phenyl­piperidin-4-yl­idene]amino 3-methyl­benzoate
Source: Acta Crystallogr Sect E Struct Rep Online. 2013 Sep 18;69(Pt 10):o1545. doi: 10.1107/S1600536813024276 (PMC3790411; doi:10.1107/S1600536813024276)
Supplement: Supplementary file 2 [file e-69-o1545-Isup2.hkl]

#
# h,k,l, Fc-squared, Fo-squared, sigma(Fo-squared) and status flag
#
data_I
_shelx_title ' METH in P-1'
_shelx_refln_list_code          4
_shelx_F_calc_maximum      170.70
_exptl_crystal_F_000       456.00
_reflns_d_resolution_high  0.7961
 
loop_
 _symmetry_equiv_pos_as_xyz
 'x, y, z'
 '-x, -y, -z'
 
_cell_length_a    10.5220
_cell_length_b    11.8295
_cell_length_c    11.9875
_cell_angle_alpha 112.871
_cell_angle_beta   97.939
_cell_angle_gamma 110.123
 
_shelx_F_squared_multiplier     1.000
 
loop_
 _refln_index_h
 _refln_index_k
 _refln_index_l
 _refln_F_squared_calc
 _refln_F_squared_meas
 _refln_F_squared_sigma
 _refln_observed_status
   1   0   0     1606.14     1609.23     19.70 o
   2   0   0     1159.17     1098.37     11.90 o
   3   0   0        0.89        1.64      0.19 o
   4   0   0       10.48       10.20      0.36 o
   5   0   0      172.30      172.54      2.40 o
   6   0   0       82.54       91.52      1.48 o
   7   0   0      306.33      290.76      4.03 o
   8   0   0       14.85       13.61      0.66 o
   9   0   0        1.23       -0.46      0.46 o
  10   0   0        0.08       -0.86      0.86 o
  11   0   0        5.20        2.78      1.50 o
 -12   1   0        0.02       -1.28      1.28 o
 -11   1   0        3.67        5.35      1.50 o
 -10   1   0        2.97        2.02      0.53 o
  -9   1   0        1.35        0.86      0.43 o
  -8   1   0       25.78       29.24      1.43 o
  -7   1   0      166.65      156.46      2.79 o
  -6   1   0      353.85      333.80      4.44 o
  -5   1   0        6.43        9.31      0.48 o
  -4   1   0      536.37      537.08      7.69 o
  -3   1   0       35.92       37.64      0.64 o
  -2   1   0       66.33       67.72      1.42 o
  -1   1   0      108.97      103.88      1.01 o
   0   1   0      136.34      128.96      1.08 o
   1   1   0     3208.33     3143.27     51.04 o
   2   1   0     1257.09     1223.61     10.57 o
   3   1   0        1.78        0.92      0.10 o
   4   1   0      669.64      682.38      8.41 o
   5   1   0        1.45        2.38      0.24 o
   6   1   0      329.91      326.27      4.34 o
   7   1   0       60.49       55.86      1.38 o
   8   1   0       25.99       26.85      1.13 o
   9   1   0       20.56       20.12      2.14 o
  10   1   0        0.13       -1.07      1.07 o
  11   1   0        1.86        1.93      1.28 o
 -12   2   0        1.24        0.31      1.07 o
 -11   2   0        0.02       -0.05      0.67 o
 -10   2   0        1.10        1.05      0.45 o
  -9   2   0       54.16       55.96      1.31 o
  -8   2   0       79.61       76.27      1.70 o
  -7   2   0       26.65       23.02      0.82 o
  -6   2   0       74.73       81.96      1.61 o
  -5   2   0        6.08        4.20      0.74 o
  -4   2   0      672.42      698.11      8.55 o
  -3   2   0       79.16       86.68      1.80 o
  -2   2   0    29137.87    20416.31    343.26 o
  -1   2   0       33.23       20.95      0.28 o
   0   2   0     3404.75     3428.39     24.05 o
   1   2   0       44.65       32.43      0.41 o
   2   2   0      557.01      581.65      6.00 o
   3   2   0     2603.10     2686.48     26.86 o
   4   2   0       48.24       60.04      2.19 o
   5   2   0        4.70        4.04      0.30 o
   6   2   0       43.98       42.21      1.15 o
   7   2   0       22.68       25.48      0.93 o
   8   2   0        2.34       -1.28      1.28 o
   9   2   0        0.33        0.00      1.28 o
  10   2   0        0.18       -1.28      1.28 o
 -12   3   0        0.06       -0.21      0.76 o
 -11   3   0        8.28        9.48      0.72 o
 -10   3   0        0.25        0.75      0.43 o
  -9   3   0       71.32       66.88      1.70 o
  -8   3   0      102.41      108.10      2.18 o
  -7   3   0       31.69       30.82      0.99 o
  -6   3   0       55.81       64.54      1.36 o
  -5   3   0       12.13       17.97      0.56 o
  -4   3   0      604.31      560.65      6.98 o
  -3   3   0     1878.66     1857.65     20.03 o
  -2   3   0      396.95      419.02      3.97 o
  -1   3   0     2946.79     2911.34     23.62 o
   0   3   0     1709.76     1744.99     14.10 o
   1   3   0      516.11      531.91      4.63 o
   2   3   0      145.40      145.55      1.85 o
   3   3   0      213.84      254.45      3.11 o
   4   3   0      298.31      310.44      4.10 o
   5   3   0      211.17      212.01      3.42 o
   6   3   0        2.84        1.41      0.43 o
   7   3   0        0.81       -0.43      1.07 o
   8   3   0       10.31       10.70      1.71 o
   9   3   0       14.89       17.98      2.14 o
  10   3   0       11.12       14.34      2.14 o
 -12   4   0        2.17        2.90      0.65 o
 -11   4   0        0.52        0.49      0.47 o
 -10   4   0       34.49       28.12      1.15 o
  -9   4   0        1.62        1.86      0.44 o
  -8   4   0        4.05        3.62      0.44 o
  -7   4   0       40.00       39.18      1.07 o
  -6   4   0       72.92       73.95      1.52 o
  -5   4   0       51.20       53.66      1.01 o
  -4   4   0      806.63      872.77     10.75 o
  -3   4   0      544.02      534.93      5.49 o
  -2   4   0      186.19      165.99      2.47 o
  -1   4   0      172.52      181.13      2.00 o
   0   4   0       79.00       92.91      0.97 o
   1   4   0     1844.81     1971.98     21.95 o
   2   4   0        0.36       -0.03      0.16 o
   3   4   0       51.99       52.52      0.97 o
   4   4   0       12.70       11.04      0.51 o
   5   4   0      147.89      156.26      3.59 o
   6   4   0       23.86       13.91      1.71 o
   7   4   0        4.45        3.85      1.28 o
   8   4   0        0.18        0.43      1.28 o
   9   4   0        2.03        3.64      1.71 o
 -13   5   0        2.80        2.89      0.91 o
 -12   5   0        1.26        0.36      0.62 o
 -11   5   0       51.71       50.75      1.89 o
 -10   5   0        2.44        2.14      0.46 o
  -9   5   0        0.01       -0.36      0.37 o
  -8   5   0        6.05        5.85      0.46 o
  -7   5   0       20.73       19.69      0.72 o
  -6   5   0      100.44       96.34      1.92 o
  -5   5   0      976.73      906.00     22.13 o
  -4   5   0        6.28       11.76      0.45 o
  -3   5   0      231.38      211.24      2.61 o
  -2   5   0      297.21      301.16      3.25 o
  -1   5   0       99.16      101.64      1.38 o
   0   5   0       41.89       41.77      0.57 o
   1   5   0       78.64       71.05      1.23 o
   2   5   0       11.34       11.97      0.62 o
   3   5   0       35.17       38.98      1.02 o
   4   5   0      152.39      141.64      3.59 o
   5   5   0        1.08       -0.64      1.07 o
   6   5   0        2.79        2.14      1.07 o
   7   5   0       23.78       24.82      2.35 o
   8   5   0        6.80        9.63      1.93 o
 -13   6   0        0.62       -0.10      0.82 o
 -12   6   0        7.11        6.28      0.97 o
 -11   6   0        6.92        6.64      0.91 o
 -10   6   0        0.11        0.54      0.61 o
  -9   6   0        4.49        5.57      0.65 o
  -8   6   0        1.64        1.70      0.40 o
  -7   6   0        3.73        3.11      0.39 o
  -6   6   0        0.17        0.82      0.55 o
  -5   6   0      618.81      623.95      7.14 o
  -4   6   0      514.14      497.31      5.75 o
  -3   6   0       21.71       20.04      0.49 o
  -2   6   0       20.70       17.90      0.45 o
  -1   6   0      416.06      416.97      5.26 o
   0   6   0       70.67       70.17      1.35 o
   1   6   0       48.29       46.33      1.10 o
   2   6   0        7.90        7.12      0.44 o
   3   6   0      119.78      107.01      2.36 o
   4   6   0       79.12       77.69      2.07 o
   5   6   0       10.77       12.20      1.71 o
   6   6   0        5.74        4.28      1.50 o
   7   6   0        0.22       -0.86      1.28 o
 -13   7   0       14.46       14.35      1.36 o
 -12   7   0        3.84        4.19      1.07 o
 -11   7   0        2.87        3.24      0.76 o
 -10   7   0        1.43        0.55      0.67 o
  -9   7   0       33.40       32.85      1.51 o
  -8   7   0      210.77      201.04      3.07 o
  -7   7   0       16.70       17.80      0.74 o
  -6   7   0        6.88        8.61      0.75 o
  -5   7   0       69.17       65.97      1.16 o
  -4   7   0        0.14        0.41      0.19 o
  -3   7   0      124.68      124.36      1.59 o
  -2   7   0        6.39        5.79      0.60 o
  -1   7   0        6.10        7.69      0.38 o
   0   7   0       44.35       43.70      0.99 o
   1   7   0      170.61      163.07      4.94 o
   2   7   0      157.05      149.75      3.79 o
   3   7   0        3.30        3.26      0.62 o
   4   7   0       34.58       33.22      2.25 o
   5   7   0       12.70        8.56      1.71 o
   6   7   0        1.25        0.64      1.28 o
 -12   8   0        0.27        0.97      0.82 o
 -11   8   0        0.10       -0.50      0.67 o
 -10   8   0        4.34        4.16      0.82 o
  -9   8   0        1.70        2.25      0.76 o
  -8   8   0       99.24       99.37      4.86 o
  -7   8   0      309.17      297.43      5.96 o
  -6   8   0       85.60       82.92      1.54 o
  -5   8   0       37.98       38.84      0.85 o
  -4   8   0        0.18        0.21      0.24 o
  -3   8   0        5.49        5.47      0.62 o
  -2   8   0       28.38       30.60      0.82 o
  -1   8   0      256.29      244.09      3.22 o
   0   8   0        0.01       -0.26      0.67 o
   1   8   0       25.18       24.75      1.51 o
   2   8   0        0.01       -0.26      0.46 o
   3   8   0        6.32        5.98      1.06 o
   4   8   0        0.21        0.64      1.28 o
   5   8   0        1.31       -0.64      1.28 o
   6   8   0       13.30       18.40      2.57 o
 -12   9   0        0.00       -0.67      0.67 o
 -11   9   0        8.68        8.15      1.06 o
 -10   9   0       61.52       59.65      2.19 o
  -9   9   0       25.43       29.47      1.58 o
  -8   9   0        0.10        1.24      0.53 o
  -7   9   0       22.65       20.96      1.76 o
  -6   9   0        2.83        2.52      0.49 o
  -5   9   0        8.78        7.26      0.42 o
  -4   9   0        6.49        5.77      0.47 o
  -3   9   0        3.89        4.39      0.45 o
  -2   9   0        0.29        0.42      0.32 o
  -1   9   0      327.74      328.47      7.09 o
   0   9   0      130.60      128.01      3.53 o
   1   9   0       13.18       11.12      1.13 o
   2   9   0        2.08        2.25      0.91 o
   3   9   0        1.59        1.98      0.97 o
   4   9   0        2.19        3.21      1.50 o
   5   9   0        0.00       -0.43      1.50 o
 -12  10   0        2.30        0.33      1.07 o
 -11  10   0        3.67        6.72      1.13 o
 -10  10   0       32.66       37.14      2.89 o
  -9  10   0       18.01       18.73      1.36 o
  -8  10   0        1.52        1.07      0.96 o
  -7  10   0        5.26        4.71      0.62 o
  -6  10   0        5.29        3.96      0.53 o
  -5  10   0       50.24       45.95      1.38 o
  -4  10   0      186.98      190.72      3.81 o
  -3  10   0      153.44      156.23      2.27 o
  -2  10   0        0.32        1.14      0.67 o
  -1  10   0        0.47        0.29      0.82 o
   0  10   0        0.07        0.32      0.76 o
   1  10   0       18.70       21.11      1.58 o
   2  10   0        2.05        1.65      0.97 o
   3  10   0        5.15        4.33      1.93 o
 -11  11   0        0.00       -0.76      0.76 o
 -10  11   0        2.28        2.46      0.91 o
  -9  11   0        5.85        5.35      0.91 o
  -8  11   0        0.08       -0.21      0.61 o
  -7  11   0        1.62        0.84      0.55 o
  -6  11   0        1.81        1.65      0.57 o
  -5  11   0       27.59       25.90      1.10 o
  -4  11   0        2.92        1.14      0.67 o
  -3  11   0       34.90       35.74      2.57 o
  -2  11   0       30.11       28.00      1.64 o
  -1  11   0       12.43       10.33      1.18 o
   0  11   0        1.42        0.84      0.82 o
   1  11   0        2.04        1.91      1.61 o
   2  11   0       14.69       19.96      2.35 o
 -10  12   0        2.12        1.39      0.96 o
  -9  12   0        0.69        1.71      0.82 o
  -8  12   0        1.93        1.14      0.67 o
  -7  12   0        8.29        7.01      0.78 o
  -6  12   0       19.12       16.16      0.97 o
  -5  12   0        4.62        3.95      0.87 o
  -4  12   0       14.08       12.84      1.93 o
  -3  12   0        0.03        0.21      1.07 o
  -2  12   0        4.47        4.92      1.71 o
  -1  12   0        1.19        2.14      1.50 o
   0  12   0        2.48        2.54      1.03 o
  -9  13   0        0.22       -0.76      0.76 o
  -8  13   0        0.12        0.97      1.07 o
  -7  13   0        1.71        0.14      0.62 o
  -6  13   0        1.58        2.46      0.91 o
  -5  13   0        1.88        2.14      1.50 o
  -4  13   0        7.33        5.35      1.71 o
  -3  13   0        0.85        1.50      1.28 o
  -2  13   0        0.08        0.43      1.50 o
   5 -14   1        1.62        1.71      1.28 o
   1 -13   1       10.52       11.77      2.14 o
   2 -13   1        0.01       -0.43      1.28 o
   3 -13   1        1.98        4.92      1.50 o
   4 -13   1        1.56        2.35      1.50 o
   5 -13   1        5.20        3.89      0.87 o
   6 -13   1        0.08       -0.53      0.53 o
   7 -13   1        0.94        0.21      0.86 o
   8 -13   1        2.10        2.03      1.18 o
   9 -13   1        0.53        1.25      0.82 o
  -1 -12   1        1.65        1.02      2.03 o
   0 -12   1        1.09        1.17      0.97 o
   1 -12   1        0.16        0.47      0.82 o
   2 -12   1       20.25       21.88      1.58 o
   3 -12   1       16.80       21.19      2.35 o
   4 -12   1        5.00        5.38      0.96 o
   5 -12   1       14.56       17.10      0.97 o
   6 -12   1       32.28       32.54      1.35 o
   7 -12   1        0.14       -0.36      0.67 o
   8 -12   1        0.03        1.40      0.67 o
   9 -12   1        1.02        1.96      0.82 o
  10 -12   1        1.71        1.71      1.93 o
  -3 -11   1        4.53        6.63      1.93 o
  -2 -11   1        5.79        6.21      1.18 o
  -1 -11   1       11.32        9.85      1.21 o
   0 -11   1       12.58        9.61      1.13 o
   1 -11   1        1.59        0.75      0.76 o
   2 -11   1        4.52        3.08      1.39 o
   3 -11   1        7.02        8.25      0.74 o
   4 -11   1        0.21        0.16      0.36 o
   5 -11   1       31.64       29.38      1.18 o
   6 -11   1       47.13       47.31      1.47 o
   7 -11   1        2.19        2.96      0.62 o
   8 -11   1        0.01        0.19      0.67 o
   9 -11   1        0.88        0.43      0.76 o
  10 -11   1        2.35        2.46      0.96 o
  11 -11   1        3.79        3.96      1.06 o
  -4 -10   1        0.01       -1.07      1.07 o
  -3 -10   1        1.63        4.92      1.50 o
  -2 -10   1        0.72        0.78      0.86 o
  -1 -10   1        6.00        5.69      1.06 o
   0 -10   1        1.85        2.16      0.82 o
   1 -10   1        0.44        0.32      0.76 o
   2 -10   1        7.44        6.84      0.79 o
   3 -10   1       44.80       47.09      0.95 o
   4 -10   1       18.57       20.73      0.81 o
   5 -10   1        1.01        0.53      0.28 o
   6 -10   1        0.27        0.05      0.36 o
   7 -10   1        0.17        0.08      0.40 o
   8 -10   1       10.00       13.97      1.13 o
   9 -10   1       50.83       44.22      1.89 o
  10 -10   1       12.80       13.18      1.28 o
  11 -10   1        0.00       -0.75      0.96 o
  12 -10   1        3.33        2.22      1.71 o
  -5  -9   1        2.50        4.28      1.71 o
  -4  -9   1        7.66        6.85      1.71 o
  -3  -9   1        2.79        3.25      1.07 o
  -2  -9   1        4.33        2.57      0.82 o
  -1  -9   1      122.90      115.02      3.47 o
   0  -9   1       30.69       31.80      1.66 o
   1  -9   1       27.43       27.75      0.68 o
   2  -9   1       23.52       22.27      0.65 o
   3  -9   1        0.44        0.28      0.24 o
   4  -9   1       54.37       56.94      1.01 o
   5  -9   1        2.75        3.60      0.47 o
   6  -9   1       24.68       26.99      1.70 o
   7  -9   1        0.10        0.01      0.74 o
   8  -9   1        9.48       12.57      1.82 o
   9  -9   1       61.10       54.58      2.04 o
  10  -9   1       11.86       15.19      1.71 o
  11  -9   1        3.52        2.35      0.91 o
  12  -9   1        0.01        0.43      0.91 o
  -6  -8   1        0.93        0.43      1.28 o
  -5  -8   1        0.00        0.00      1.28 o
  -4  -8   1        4.59        3.64      1.28 o
  -3  -8   1        1.07       -0.21      0.76 o
  -2  -8   1       33.73       30.09      2.68 o
  -1  -8   1       15.32       15.03      1.21 o
   0  -8   1      145.13      147.46      2.25 o
   1  -8   1        0.10       -0.21      0.21 o
   2  -8   1       24.60       26.36      0.69 o
   3  -8   1       27.93       28.98      0.66 o
   4  -8   1       48.05       56.34      0.94 o
   5  -8   1       53.32       52.20      1.04 o
   6  -8   1        1.24        2.05      0.33 o
   7  -8   1      194.18      202.29      3.63 o
   8  -8   1      184.44      171.27      2.80 o
   9  -8   1        1.23        2.89      0.76 o
  10  -8   1       13.24       13.78      1.61 o
  11  -8   1        1.38        0.64      0.76 o
  12  -8   1        0.02       -0.54      0.76 o
  -7  -7   1        3.12        0.64      1.50 o
  -6  -7   1        3.66        4.49      1.50 o
  -5  -7   1        0.55       -0.86      0.86 o
  -4  -7   1        0.16        0.43      1.07 o
  -3  -7   1       15.37       12.68      1.13 o
  -2  -7   1       65.92       74.75      1.79 o
  -1  -7   1       44.25       36.93      0.73 o
   0  -7   1        1.79        1.85      0.22 o
   1  -7   1      245.03      234.42      3.03 o
   2  -7   1        1.23        0.71      0.17 o
   3  -7   1        2.96        2.85      0.26 o
   4  -7   1       20.86       15.60      0.54 o
   5  -7   1        0.05        0.35      0.22 o
   6  -7   1       28.54       31.62      0.79 o
   7  -7   1       60.36       59.52      1.50 o
   8  -7   1       42.11       37.59      1.09 o
   9  -7   1        3.95        5.11      0.57 o
  10  -7   1        0.31        0.00      0.61 o
  11  -7   1        2.26        1.93      0.76 o
  12  -7   1        2.97        2.47      1.07 o
  -8  -6   1        0.39       -0.64      1.50 o
  -7  -6   1        0.42        1.07      1.28 o
  -6  -6   1        4.87        5.78      1.50 o
  -5  -6   1       10.34        5.14      1.28 o
  -4  -6   1        0.53       -0.43      1.07 o
  -3  -6   1        3.09        3.82      0.39 o
  -2  -6   1        2.07        1.48      0.16 o
  -1  -6   1        0.74        2.01      0.22 o
   0  -6   1       77.52       94.56      1.35 o
   1  -6   1        1.35        1.49      0.19 o
   2  -6   1      166.82      187.68      2.18 o
   3  -6   1       67.87       72.58      1.12 o
   4  -6   1       50.07       51.06      1.01 o
   5  -6   1       17.30       19.21      0.56 o
   6  -6   1      553.12      526.46      6.17 o
   7  -6   1       40.08       38.03      0.94 o
   8  -6   1        0.29        0.14      0.34 o
   9  -6   1       23.98       20.65      0.94 o
  10  -6   1       17.48       19.26      0.94 o
  11  -6   1       17.07       19.75      1.82 o
  12  -6   1        0.62       -0.10      0.67 o
  -9  -5   1        0.77       -0.21      1.50 o
  -8  -5   1        2.65        3.21      1.50 o
  -7  -5   1        0.19       -1.07      1.07 o
  -6  -5   1        6.19        6.63      1.50 o
  -5  -5   1        3.18        2.78      1.28 o
  -4  -5   1        2.94        2.25      0.42 o
  -3  -5   1        0.13        0.66      0.22 o
  -2  -5   1        3.18        2.36      0.30 o
  -1  -5   1      189.91      178.57      2.22 o
   0  -5   1        0.05        0.43      0.12 o
   1  -5   1        9.40       10.02      0.28 o
   2  -5   1      141.25      114.64      1.73 o
   3  -5   1       28.89       25.05      0.61 o
   4  -5   1     1260.71     1267.34     14.03 o
   5  -5   1      551.99      553.87      6.40 o
   6  -5   1      187.97      191.01      2.48 o
   7  -5   1        5.48        6.44      0.47 o
   8  -5   1        0.02        0.14      0.37 o
   9  -5   1        0.48        1.26      0.50 o
  10  -5   1        1.00        0.73      0.44 o
  11  -5   1        0.00       -0.08      0.41 o
  12  -5   1        0.87        2.30      0.82 o
  -9  -4   1        0.29       -1.28      1.28 o
  -8  -4   1        1.09        0.43      1.28 o
  -7  -4   1        0.80       -1.07      1.07 o
  -6  -4   1       22.88       24.61      2.14 o
  -5  -4   1        2.00        2.14      0.34 o
  -4  -4   1       63.03       77.31      1.39 o
  -3  -4   1      113.50      126.93      3.01 o
  -2  -4   1     4146.26     4581.17     73.41 o
  -1  -4   1       85.58      114.50      1.40 o
   0  -4   1       24.65       23.00      0.38 o
   1  -4   1     2112.79     2090.35     22.90 o
   2  -4   1       41.55       45.26      1.36 o
   3  -4   1        6.46       11.40      0.50 o
   4  -4   1     1493.91     1517.10     16.73 o
   5  -4   1       63.61       82.72      1.42 o
   6  -4   1        4.86        7.03      0.43 o
   7  -4   1       65.83       57.35      1.20 o
   8  -4   1       74.89       71.68      1.64 o
   9  -4   1        5.76        7.08      0.56 o
  10  -4   1       13.36       15.19      0.77 o
  11  -4   1        0.30       -0.30      0.45 o
  12  -4   1        0.00       -0.57      0.57 o
 -10  -3   1        0.82        3.00      1.50 o
  -9  -3   1        0.03       -1.07      1.07 o
  -8  -3   1       14.40        8.35      1.71 o
  -7  -3   1        2.27        2.27      0.57 o
  -6  -3   1        0.05       -0.21      0.61 o
  -5  -3   1       32.50       32.94      1.01 o
  -4  -3   1       46.17       45.17      0.77 o
  -3  -3   1       29.21       28.12      1.36 o
  -2  -3   1        2.81        3.93      0.16 o
  -1  -3   1      994.17      983.13      9.93 o
   0  -3   1     4890.94     4734.36     43.67 o
   1  -3   1       29.09       25.81      0.50 o
   2  -3   1     8330.50     8066.51     88.59 o
   3  -3   1     3110.60     3059.56     37.43 o
   4  -3   1      916.11      942.42     11.52 o
   5  -3   1      150.46      153.67      2.22 o
   6  -3   1        7.44        7.29      0.43 o
   7  -3   1        2.56        3.80      0.36 o
   8  -3   1       19.53       19.09      0.77 o
   9  -3   1       50.91       45.27      1.64 o
  10  -3   1       16.72       14.40      0.75 o
  11  -3   1        0.02        0.06      0.53 o
  12  -3   1        4.25        3.27      0.82 o
 -11  -2   1        2.25        0.21      1.50 o
 -10  -2   1        0.83       -0.86      1.07 o
  -9  -2   1        0.07       -0.64      1.28 o
  -8  -2   1        7.30        6.93      0.86 o
  -7  -2   1       15.76       14.13      0.74 o
  -6  -2   1       48.70       50.54      1.03 o
  -5  -2   1      236.79      226.26      3.09 o
  -4  -2   1     4848.39     4887.59     58.67 o
  -3  -2   1        5.84        6.64      0.26 o
  -2  -2   1      569.96      583.87      8.79 o
  -1  -2   1     1055.31     1050.79      9.79 o
   0  -2   1       11.74       15.73      0.27 o
   1  -2   1     2013.51     1992.23     23.75 o
   2  -2   1     6321.57     6196.77     68.37 o
   3  -2   1      464.10      431.02      6.17 o
   4  -2   1      581.29      540.12      6.76 o
   5  -2   1        5.51        2.80      0.28 o
   6  -2   1       15.75       19.12      0.53 o
   7  -2   1        5.08        5.51      0.43 o
   8  -2   1       23.31       27.08      0.88 o
   9  -2   1        4.56        5.01      0.74 o
  10  -2   1        8.47        9.72      1.48 o
  11  -2   1       25.64       33.88      1.64 o
  12  -2   1        0.00       -0.86      1.28 o
 -11  -1   1        0.83        1.50      1.28 o
 -10  -1   1        8.72        8.77      1.71 o
  -9  -1   1        0.04       -0.27      0.55 o
  -8  -1   1        0.00       -0.40      0.40 o
  -7  -1   1        0.05       -0.40      0.41 o
  -6  -1   1      112.13      118.39      1.85 o
  -5  -1   1        3.74        3.82      0.34 o
  -4  -1   1      397.50      388.98      4.92 o
  -3  -1   1      398.15      368.79      4.11 o
  -2  -1   1      365.14      365.78      4.05 o
  -1  -1   1       15.38       13.48      0.26 o
   0  -1   1     2903.21     2737.34     26.74 o
   1  -1   1     1194.62     1076.75     11.55 o
   2  -1   1    13548.33    12454.27    149.60 o
   3  -1   1      912.62      796.05     13.84 o
   4  -1   1      248.59      259.46      3.42 o
   5  -1   1       45.10       46.86      0.90 o
   6  -1   1       84.08       72.42      1.52 o
   7  -1   1      165.94      165.09      2.51 o
   8  -1   1      351.08      349.50      4.83 o
   9  -1   1        3.91        2.49      0.59 o
  10  -1   1       59.90       68.23      1.88 o
  11  -1   1        0.16       -1.07      1.07 o
 -12   0   1        0.13       -1.07      1.07 o
 -11   0   1        0.22       -0.86      1.07 o
 -10   0   1        0.01       -0.08      0.75 o
  -9   0   1       44.74       44.80      1.65 o
  -8   0   1       16.84       18.01      0.77 o
  -7   0   1       20.43       18.00      0.66 o
  -6   0   1      538.89      572.77      8.35 o
  -5   0   1      351.01      322.19      5.96 o
  -4   0   1        5.58        6.92      0.40 o
  -3   0   1      131.43      126.48      1.71 o
  -2   0   1      264.85      264.90      2.96 o
  -1   0   1     3929.93     3882.17     33.44 o
   0   0   1       49.37       71.45      0.70 o
   1   0   1      369.49      445.50      3.51 o
   2   0   1       13.07       13.56      0.29 o
   3   0   1      163.29      162.11      1.90 o
   4   0   1      545.23      522.97      5.83 o
   5   0   1       81.45       91.10      1.46 o
   6   0   1       18.30       18.71      0.52 o
   7   0   1      137.16      148.91      2.76 o
   8   0   1      117.25      118.66      3.05 o
   9   0   1        5.08        6.09      0.97 o
  10   0   1        1.09       -1.07      1.07 o
  11   0   1        4.57        2.14      1.50 o
 -12   1   1        0.11       -0.64      1.28 o
 -11   1   1        1.63        0.74      0.67 o
 -10   1   1        0.39        0.96      0.61 o
  -9   1   1        1.82        1.61      0.45 o
  -8   1   1       44.16       44.58      1.09 o
  -7   1   1        9.26        9.95      0.73 o
  -6   1   1       74.17       79.83      1.56 o
  -5   1   1      236.22      248.61      3.83 o
  -4   1   1      267.68      239.29      3.10 o
  -3   1   1     1634.46     1610.58     17.29 o
  -2   1   1     1167.25     1276.54     13.80 o
  -1   1   1        8.92        5.32      0.19 o
   0   1   1     2675.09     2754.19     24.05 o
   1   1   1     2717.55     2678.96     27.18 o
   2   1   1        2.83        1.05      0.19 o
   3   1   1       18.00       21.36      0.45 o
   4   1   1      281.21      292.04      3.34 o
   5   1   1      287.39      279.53      3.29 o
   6   1   1      535.84      525.07      6.72 o
   7   1   1       27.58       27.65      1.00 o
   8   1   1      186.71      189.39      4.45 o
   9   1   1        0.00        0.64      1.07 o
  10   1   1        0.93       -0.43      1.28 o
 -12   2   1        1.65        1.71      1.07 o
 -11   2   1        1.70        2.03      0.76 o
 -10   2   1        0.06       -0.16      0.39 o
  -9   2   1       14.24       14.41      0.66 o
  -8   2   1        4.98        4.37      0.49 o
  -7   2   1      261.35      262.94      4.16 o
  -6   2   1       59.82       75.47      1.48 o
  -5   2   1       36.19       37.26      0.77 o
  -4   2   1      707.89      735.57      8.98 o
  -3   2   1     1957.80     1955.92     22.74 o
  -2   2   1     2084.61     2053.48     22.45 o
  -1   2   1     2067.87     2029.09     16.91 o
   0   2   1      522.35      560.09      4.92 o
   1   2   1      706.22      701.39      7.21 o
   2   2   1       40.42       48.92      0.75 o
   3   2   1      216.23      225.80      2.87 o
   4   2   1        0.70        0.96      0.29 o
   5   2   1       59.79       62.13      1.33 o
   6   2   1      217.73      215.63      3.58 o
   7   2   1        1.55        0.62      0.67 o
   8   2   1        6.54        3.64      1.28 o
   9   2   1       35.37       37.45      3.00 o
  10   2   1        8.79       10.27      1.93 o
 -12   3   1        2.51        2.35      1.07 o
 -11   3   1        5.55        6.01      0.61 o
 -10   3   1       14.18       13.67      1.15 o
  -9   3   1        0.01       -0.10      0.40 o
  -8   3   1        1.93        0.43      0.37 o
  -7   3   1        4.46        2.55      0.37 o
  -6   3   1       20.59       19.92      0.65 o
  -5   3   1      294.58      297.05      3.88 o
  -4   3   1       11.89       10.21      0.32 o
  -3   3   1     2535.60     2419.88     26.39 o
  -2   3   1      394.42      440.69      4.84 o
  -1   3   1     1317.53     1356.26     12.90 o
   0   3   1      683.30      774.87      6.69 o
   1   3   1      494.02      527.94      5.49 o
   2   3   1       71.20      102.56      2.40 o
   3   3   1       11.19       11.71      0.31 o
   4   3   1       44.06       37.51      0.85 o
   5   3   1       72.91       68.61      2.01 o
   6   3   1      272.58      285.75      6.10 o
   7   3   1        0.42       -0.21      1.07 o
   8   3   1       10.07        7.92      1.71 o
   9   3   1        5.52        6.21      1.71 o
 -13   4   1        0.13       -0.64      1.07 o
 -12   4   1        0.01       -0.13      0.57 o
 -11   4   1        1.27        0.43      0.96 o
 -10   4   1        7.38        7.02      0.69 o
  -9   4   1      234.97      222.58      3.83 o
  -8   4   1       17.55       13.37      0.78 o
  -7   4   1        0.00       -0.13      0.27 o
  -6   4   1       13.45       13.87      0.59 o
  -5   4   1      160.75      150.15      2.14 o
  -4   4   1       63.09       60.86      0.82 o
  -3   4   1      345.10      369.63      3.57 o
  -2   4   1      156.42      167.32      1.87 o
  -1   4   1        7.01        8.02      0.60 o
   0   4   1       99.35      101.68      1.27 o
   1   4   1      259.17      248.89      2.69 o
   2   4   1       19.85       32.10      0.73 o
   3   4   1      111.49      117.41      2.36 o
   4   4   1       99.27       88.14      2.04 o
   5   4   1       16.28       14.50      1.13 o
   6   4   1        2.79        1.28      1.07 o
   7   4   1       13.37       13.27      1.93 o
   8   4   1        4.61        2.78      1.50 o
 -13   5   1        7.39        8.83      1.21 o
 -12   5   1       15.19       18.15      1.28 o
 -11   5   1        8.29        9.46      1.06 o
 -10   5   1       17.64       19.35      1.28 o
  -9   5   1       20.10       22.51      0.91 o
  -8   5   1        9.40        9.89      0.92 o
  -7   5   1       21.27       21.13      0.75 o
  -6   5   1       10.79        9.23      0.53 o
  -5   5   1      320.44      293.34      3.55 o
  -4   5   1       19.96       16.94      0.42 o
  -3   5   1      282.86      299.94      3.53 o
  -2   5   1      274.11      274.84      3.28 o
  -1   5   1      473.33      440.12      4.62 o
   0   5   1       65.59       53.02      1.21 o
   1   5   1       20.67       22.69      0.39 o
   2   5   1        0.05       -0.20      0.45 o
   3   5   1      182.90      179.52      4.11 o
   4   5   1       62.47       68.09      1.86 o
   5   5   1        2.17        2.23      0.71 o
   6   5   1        8.65       11.34      1.71 o
   7   5   1        3.38        1.07      1.50 o
   8   5   1        0.37       -1.28      1.28 o
 -13   6   1        2.37        3.80      1.18 o
 -12   6   1        6.06        6.78      1.06 o
 -11   6   1       59.38       58.01      2.12 o
 -10   6   1       18.81       15.73      1.13 o
  -9   6   1        0.13        0.21      0.61 o
  -8   6   1        3.00        2.55      0.53 o
  -7   6   1       32.47       29.07      1.33 o
  -6   6   1      799.15      778.15      9.97 o
  -5   6   1      511.08      505.35      6.58 o
  -4   6   1       21.93       24.36      0.67 o
  -3   6   1       27.85       27.88      0.86 o
  -2   6   1       24.56       25.55      0.67 o
  -1   6   1      439.43      441.98      5.14 o
   0   6   1      172.94      176.37      1.87 o
   1   6   1       41.83       34.99      1.39 o
   2   6   1       97.61       90.94      2.13 o
   3   6   1       55.74       55.87      3.59 o
   4   6   1        0.69       -0.14      0.94 o
   5   6   1        8.70        6.63      1.50 o
   6   6   1        0.44       -1.28      1.28 o
   7   6   1        0.66        0.00      1.28 o
 -13   7   1        0.01       -0.76      0.76 o
 -12   7   1        0.35        1.52      0.96 o
 -11   7   1        0.23       -0.64      0.67 o
 -10   7   1       10.42        9.15      0.97 o
  -9   7   1        7.76        8.34      1.31 o
  -8   7   1        1.37        1.09      0.49 o
  -7   7   1       41.90       36.16      1.24 o
  -6   7   1       66.60       61.46      1.26 o
  -5   7   1      274.09      277.44      3.43 o
  -4   7   1       22.47       22.50      0.71 o
  -3   7   1        1.42        1.16      0.29 o
  -2   7   1      169.26      159.68      2.40 o
  -1   7   1       39.74       36.71      0.76 o
   0   7   1       81.38       73.15      1.56 o
   1   7   1      158.51      157.43      3.15 o
   2   7   1       12.87       12.40      0.90 o
   3   7   1       41.13       42.09      1.51 o
   4   7   1       21.65       24.34      1.58 o
   5   7   1        0.96        1.07      1.28 o
   6   7   1        5.95        5.56      1.71 o
 -12   8   1        0.00       -0.21      0.76 o
 -11   8   1        1.61        0.86      0.82 o
 -10   8   1        2.22        2.95      1.28 o
  -9   8   1       64.60       60.05      3.75 o
  -8   8   1      398.11      407.29      9.65 o
  -7   8   1       67.94       61.56      2.10 o
  -6   8   1        0.67       -0.06      0.69 o
  -5   8   1       15.48       17.17      0.66 o
  -4   8   1       12.60       10.94      0.62 o
  -3   8   1      122.07      124.03      2.03 o
  -2   8   1      204.30      206.39      3.07 o
  -1   8   1      104.32      103.16      2.22 o
   0   8   1        0.11        0.54      0.76 o
   1   8   1       81.59       81.25      2.13 o
   2   8   1        0.02        0.56      0.57 o
   3   8   1       15.13       18.70      1.43 o
   4   8   1        4.12        5.17      1.06 o
   5   8   1        2.19        3.00      1.50 o
 -12   9   1        0.51       -0.80      0.82 o
 -11   9   1        0.25       -0.54      0.76 o
 -10   9   1       12.58       13.59      1.21 o
  -9   9   1       40.04       37.66      1.74 o
  -8   9   1        1.86        2.45      0.62 o
  -7   9   1        0.00        0.19      0.44 o
  -6   9   1        1.53        0.81      0.44 o
  -5   9   1        3.68        3.97      0.53 o
  -4   9   1       18.96       16.45      0.89 o
  -3   9   1       88.15       81.61      1.57 o
  -2   9   1      211.37      205.14      5.57 o
  -1   9   1        9.14       10.76      1.13 o
   0   9   1       28.38       24.88      1.58 o
   1   9   1       18.76       13.01      1.28 o
   2   9   1        0.44       -0.54      0.76 o
   3   9   1       17.29       21.18      1.93 o
   4   9   1       24.05       26.20      1.89 o
 -12  10   1        0.24       -1.39      1.39 o
 -11  10   1        5.12        7.35      1.13 o
 -10  10   1       24.77       22.04      1.51 o
  -9  10   1        4.48        2.61      0.82 o
  -8  10   1        2.53        2.43      0.62 o
  -7  10   1        4.98        5.95      1.35 o
  -6  10   1        1.56        0.57      0.49 o
  -5  10   1        7.15        6.99      0.74 o
  -4  10   1        1.14        2.27      0.46 o
  -3  10   1        2.36        4.01      0.86 o
  -2  10   1        3.73        3.15      0.82 o
  -1  10   1       18.21       19.14      1.43 o
   0  10   1        5.07        5.33      0.97 o
   1  10   1        2.73        3.26      0.97 o
   2  10   1        4.20        3.22      1.39 o
   3  10   1       17.22       20.94      2.25 o
 -11  11   1        0.77        0.86      0.91 o
 -10  11   1        0.43        0.49      0.82 o
  -9  11   1        0.50        1.39      0.96 o
  -8  11   1       13.36       14.52      0.99 o
  -7  11   1        0.20        0.02      0.53 o
  -6  11   1        2.49        1.91      0.59 o
  -5  11   1        9.45        8.01      0.97 o
  -4  11   1        5.84        2.96      0.82 o
  -3  11   1        0.33        0.64      1.07 o
  -2  11   1        0.22        0.21      1.28 o
  -1  11   1        0.22        0.21      1.28 o
   0  11   1        0.23       -0.76      0.76 o
   1  11   1       10.24        9.67      1.36 o
 -10  12   1        0.00       -0.72      0.82 o
  -9  12   1        1.56        2.17      0.97 o
  -8  12   1        0.27        0.43      0.62 o
  -7  12   1        2.58        3.14      0.74 o
  -6  12   1        4.24        3.69      0.97 o
  -5  12   1        3.49        4.07      1.50 o
  -4  12   1        6.49        6.42      1.71 o
  -3  12   1        7.92        9.20      1.93 o
  -2  12   1        2.17        4.49      1.50 o
  -1  12   1        1.27        2.57      1.50 o
  -7  13   1        0.15       -0.12      0.82 o
  -6  13   1        0.00        0.21      1.28 o
  -5  13   1        0.04       -1.07      1.07 o
  -4  13   1        0.89        1.93      1.50 o
   3 -14   2        0.22       -0.21      1.28 o
   4 -14   2        0.03        1.50      1.50 o
   5 -14   2        0.54        2.57      1.28 o
   6 -14   2        1.69        1.93      1.28 o
   7 -14   2        2.00        0.26      0.65 o
   0 -13   2        1.64        1.28      1.39 o
   1 -13   2        3.86        4.39      1.06 o
   2 -13   2        0.50        0.39      0.82 o
   3 -13   2        0.89        0.86      1.28 o
   4 -13   2        0.03        0.21      1.07 o
   5 -13   2        3.10        5.21      0.63 o
   6 -13   2        0.11       -0.14      0.57 o
   7 -13   2        1.20        0.75      0.76 o
   8 -13   2        0.01       -0.11      0.76 o
   9 -13   2        0.05       -0.32      0.96 o
  -2 -12   2        0.55       -1.28      1.28 o
  -1 -12   2        0.18       -0.39      0.82 o
   0 -12   2        0.55        0.59      0.96 o
   1 -12   2        0.14        0.31      1.07 o
   2 -12   2       10.49        9.32      1.13 o
   3 -12   2        0.38        1.28      0.76 o
   4 -12   2        4.23        5.09      0.46 o
   5 -12   2       16.03       14.84      0.70 o
   6 -12   2        6.89        7.65      0.72 o
   7 -12   2        1.74        1.57      0.65 o
   8 -12   2        1.35        2.46      0.76 o
   9 -12   2        2.78        2.14      0.91 o
  10 -12   2        1.68        0.53      0.82 o
  -3 -11   2        0.30       -0.21      1.28 o
  -2 -11   2        2.53        3.42      1.28 o
  -1 -11   2        0.78       -0.21      0.76 o
   0 -11   2        9.70        7.67      1.13 o
   1 -11   2       70.91       69.21      3.53 o
   2 -11   2        0.01       -0.32      0.32 o
   3 -11   2        0.46        0.16      0.30 o
   4 -11   2        1.16        1.13      0.30 o
   5 -11   2        1.32        1.07      0.35 o
   6 -11   2        0.00        0.21      0.39 o
   7 -11   2        0.64        0.76      0.57 o
   8 -11   2        5.66        4.18      0.73 o
   9 -11   2        6.42        7.25      0.97 o
  10 -11   2        0.26        0.32      0.96 o
  11 -11   2       17.09       16.69      2.14 o
  -4 -10   2        0.14       -0.43      1.07 o
  -3 -10   2        0.22        0.43      1.07 o
  -2 -10   2        9.87        9.20      1.71 o
  -1 -10   2        0.10       -0.43      0.86 o
   0 -10   2       24.33       24.20      1.58 o
   1 -10   2        3.09        1.97      0.42 o
   2 -10   2       51.61       48.50      1.03 o
   3 -10   2        2.62        2.34      0.36 o
   4 -10   2       71.05       62.44      1.13 o
   5 -10   2        0.04       -0.29      0.36 o
   6 -10   2        1.41        1.17      0.34 o
   7 -10   2        0.10       -0.37      0.37 o
   8 -10   2       14.53       15.65      0.94 o
   9 -10   2        4.40        4.80      0.78 o
  10 -10   2        6.04        7.38      1.06 o
  11 -10   2       15.28       20.23      1.51 o
  12 -10   2        2.99        3.96      1.06 o
  -5  -9   2        0.20       -0.86      1.28 o
  -4  -9   2        1.04        1.71      1.28 o
  -3  -9   2        0.22        1.93      1.07 o
  -2  -9   2       19.19       14.20      3.75 o
  -1  -9   2       32.22       28.00      1.58 o
   0  -9   2       46.21       40.50      1.81 o
   1  -9   2       17.81       16.53      0.54 o
   2  -9   2       61.77       58.08      0.93 o
   3  -9   2       21.87       20.57      0.57 o
   4  -9   2       41.18       42.76      0.87 o
   5  -9   2       13.56       12.40      0.60 o
   6  -9   2        3.99        5.37      0.43 o
   7  -9   2        2.59        2.61      0.45 o
   8  -9   2        0.08       -0.13      0.41 o
   9  -9   2       32.63       31.01      1.31 o
  10  -9   2        6.23        5.38      0.91 o
  11  -9   2        0.07       -0.36      0.67 o
  12  -9   2        0.11       -0.04      0.82 o
  -6  -8   2        3.47        1.28      1.50 o
  -5  -8   2        0.22       -1.07      1.07 o
  -4  -8   2       27.70       20.12      1.93 o
  -3  -8   2       22.01       19.90      1.93 o
  -2  -8   2       54.01       45.91      1.97 o
  -1  -8   2      167.40      167.23      3.75 o
   0  -8   2       83.64       82.74      1.76 o
   1  -8   2        0.06        0.44      0.22 o
   2  -8   2      133.53      139.52      1.72 o
   3  -8   2       62.13       61.37      1.03 o
   4  -8   2        1.28        1.41      0.31 o
   5  -8   2       47.57       47.66      0.99 o
   6  -8   2      106.44      110.85      1.74 o
   7  -8   2       75.59       75.20      1.55 o
   8  -8   2        3.04        3.90      0.49 o
   9  -8   2        0.09        1.04      0.45 o
  10  -8   2        1.99        2.03      1.18 o
  11  -8   2        0.09       -0.36      0.67 o
  12  -8   2        0.11       -0.36      0.67 o
  -7  -7   2        0.71        0.21      1.50 o
  -6  -7   2        2.11        1.71      1.07 o
  -5  -7   2        1.98        0.86      1.07 o
  -4  -7   2        0.00       -0.21      1.07 o
  -3  -7   2       11.61       13.41      0.87 o
  -2  -7   2        0.59        2.19      0.54 o
  -1  -7   2        0.01        0.08      0.29 o
   0  -7   2      365.91      377.72      5.96 o
   1  -7   2       16.27       12.12      0.41 o
   2  -7   2       76.74       90.35      1.26 o
   3  -7   2        6.33        8.50      0.39 o
   4  -7   2        5.12        4.58      0.56 o
   5  -7   2       13.41       11.88      0.53 o
   6  -7   2      142.09      143.98      2.05 o
   7  -7   2        5.49        5.15      0.47 o
   8  -7   2       12.30        7.39      0.58 o
   9  -7   2        2.00        1.19      0.49 o
  10  -7   2        1.26        1.00      0.49 o
  11  -7   2        0.26        0.33      0.86 o
  12  -7   2        1.32        1.65      0.82 o
  -8  -6   2        1.12        0.43      1.50 o
  -7  -6   2        0.59        0.21      1.28 o
  -6  -6   2       28.51       18.62      2.14 o
  -5  -6   2        0.02        0.43      1.07 o
  -4  -6   2       43.78       52.43      1.58 o
  -3  -6   2      123.61      117.23      2.67 o
  -2  -6   2        0.03        0.33      0.21 o
  -1  -6   2       17.77       20.94      0.56 o
   0  -6   2      503.51      534.60      5.66 o
   1  -6   2      306.65      325.00      3.52 o
   2  -6   2      151.92      139.63      2.13 o
   3  -6   2      911.42      896.56     16.19 o
   4  -6   2      141.40      133.34      2.00 o
   5  -6   2      378.95      355.02      4.27 o
   6  -6   2      168.48      171.71      2.33 o
   7  -6   2        0.62        1.75      0.30 o
   8  -6   2       46.30       46.23      1.12 o
   9  -6   2        5.17        7.50      0.58 o
  10  -6   2        0.32        1.14      0.49 o
  11  -6   2        1.64        0.42      0.47 o
  12  -6   2        0.00       -0.61      0.61 o
  -9  -5   2        2.01        3.21      1.50 o
  -8  -5   2        8.05        8.99      1.93 o
  -7  -5   2        2.93        4.07      1.28 o
  -6  -5   2        0.44        0.86      1.07 o
  -5  -5   2       54.26       51.01      1.58 o
  -4  -5   2       19.68       19.39      0.74 o
  -3  -5   2      179.91      197.53      3.23 o
  -2  -5   2      200.86      245.85      3.15 o
  -1  -5   2       25.52       26.27      0.76 o
   0  -5   2      650.80      710.53      8.03 o
   1  -5   2        0.12        0.52      0.13 o
   2  -5   2       40.57       47.94      0.99 o
   3  -5   2      166.62      168.62      2.38 o
   4  -5   2     1183.20     1265.48     15.68 o
   5  -5   2        2.38        4.31      0.28 o
   6  -5   2      225.18      233.02      2.98 o
   7  -5   2       23.02       26.67      0.80 o
   8  -5   2        6.92        7.48      0.56 o
   9  -5   2       14.19       14.25      0.63 o
  10  -5   2        4.18        4.09      0.54 o
  11  -5   2        2.37        2.59      0.56 o
  12  -5   2        0.28        0.32      0.76 o
 -10  -4   2        0.26       -1.28      1.28 o
  -9  -4   2        6.32        6.42      1.71 o
  -8  -4   2       19.62       14.77      1.93 o
  -7  -4   2        3.95        4.28      1.50 o
  -6  -4   2        4.56        4.05      0.57 o
  -5  -4   2       53.04       54.55      1.27 o
  -4  -4   2       20.08       23.21      0.71 o
  -3  -4   2      115.71      143.85      1.80 o
  -2  -4   2     1731.36     1789.12     23.56 o
  -1  -4   2      182.35      194.16      2.11 o
   0  -4   2      213.54      224.25      2.73 o
   1  -4   2       38.42       43.96      0.95 o
   2  -4   2      308.34      334.86      4.48 o
   3  -4   2     1006.83      944.89     15.32 o
   4  -4   2      807.40      811.24     10.19 o
   5  -4   2       83.48       80.02      1.36 o
   6  -4   2      222.57      225.28      3.18 o
   7  -4   2       63.20       70.40      1.36 o
   8  -4   2        7.37        9.03      0.49 o
   9  -4   2        0.07        0.11      0.40 o
  10  -4   2       20.44       22.74      1.42 o
  11  -4   2        4.13        3.42      0.65 o
  12  -4   2       26.57       31.49      2.25 o
 -10  -3   2        4.00        4.71      1.71 o
  -9  -3   2        0.55        1.07      1.28 o
  -8  -3   2        7.55        6.85      0.74 o
  -7  -3   2        0.69        0.59      0.55 o
  -6  -3   2        5.91        5.68      0.42 o
  -5  -3   2      357.16      338.86      4.45 o
  -4  -3   2      202.18      242.87      3.22 o
  -3  -3   2       23.09       31.20      0.51 o
  -2  -3   2      996.27     1038.06     11.30 o
  -1  -3   2       87.41       64.75      0.87 o
   0  -3   2      234.85      201.68      2.62 o
   1  -3   2      482.00      467.07      5.99 o
   2  -3   2     2617.78     2502.73     30.15 o
   3  -3   2      916.90      810.56     11.40 o
   4  -3   2     2688.39     2646.47     36.54 o
   5  -3   2       32.93       38.06      0.90 o
   6  -3   2        0.39        1.78      0.37 o
   7  -3   2        3.00        3.69      0.32 o
   8  -3   2       11.15       11.65      0.55 o
   9  -3   2        2.17        3.53      0.47 o
  10  -3   2        3.24        1.67      0.45 o
  11  -3   2        0.38        0.30      0.57 o
  12  -3   2        0.86        1.07      1.28 o
 -11  -2   2        3.55        0.64      1.28 o
 -10  -2   2        5.80        4.49      1.50 o
  -9  -2   2        0.07        0.21      0.57 o
  -8  -2   2        4.71        3.94      0.71 o
  -7  -2   2       47.83       49.54      1.09 o
  -6  -2   2       47.06       46.50      0.97 o
  -5  -2   2        0.99        1.16      0.25 o
  -4  -2   2        5.52        6.52      0.82 o
  -3  -2   2      795.27      843.68      9.20 o
  -2  -2   2      818.16      826.03     11.48 o
  -1  -2   2      623.07      638.47      6.94 o
   0  -2   2      680.74      667.05      7.25 o
   1  -2   2     9280.84     8507.18     82.94 o
   2  -2   2     1613.74     1540.20     18.63 o
   3  -2   2        0.25        1.43      0.32 o
   4  -2   2      556.11      543.65      6.81 o
   5  -2   2       35.36       24.38      0.67 o
   6  -2   2        0.02        0.02      0.24 o
   7  -2   2       23.69       24.09      1.06 o
   8  -2   2       67.04       67.81      1.63 o
   9  -2   2      122.21      119.35      2.15 o
  10  -2   2      185.57      190.79      6.38 o
  11  -2   2        0.72       -0.86      0.86 o
 -11  -1   2        0.56       -1.07      1.07 o
 -10  -1   2        0.01        0.05      0.55 o
  -9  -1   2       16.47       15.80      1.18 o
  -8  -1   2       12.87       11.72      0.60 o
  -7  -1   2       53.33       52.85      1.11 o
  -6  -1   2       66.95       80.55      1.40 o
  -5  -1   2       80.96       92.01      1.40 o
  -4  -1   2      380.61      411.04      5.92 o
  -3  -1   2       91.25       95.53      1.38 o
  -2  -1   2     3355.48     3287.45     32.39 o
  -1  -1   2      166.66      180.06      1.76 o
   0  -1   2      174.04      170.53      1.67 o
   1  -1   2        0.16        2.54      0.11 o
   2  -1   2     1039.99      998.21      9.29 o
   3  -1   2       19.57       15.46      0.37 o
   4  -1   2      135.01      147.67      1.85 o
   5  -1   2       50.05       39.07      0.72 o
   6  -1   2       17.22       18.02      0.50 o
   7  -1   2       19.57       19.53      0.64 o
   8  -1   2       41.76       46.67      1.38 o
   9  -1   2       10.35       12.04      0.85 o
  10  -1   2        2.21        2.18      0.82 o
  11  -1   2        0.01       -1.28      1.28 o
 -12   0   2        1.98        2.57      1.50 o
 -11   0   2        9.86        8.86      0.97 o
 -10   0   2        9.59        8.65      2.25 o
  -9   0   2       17.49       20.13      1.61 o
  -8   0   2      108.24      113.90      2.58 o
  -7   0   2        0.01       -0.02      0.37 o
  -6   0   2       21.78       24.49      0.65 o
  -5   0   2      151.22      159.29      2.24 o
  -4   0   2      607.77      597.16      7.35 o
  -3   0   2      610.47      618.57      7.57 o
  -2   0   2      225.54      270.16      2.77 o
  -1   0   2     6095.87     5780.32     52.94 o
   0   0   2     3906.42     3830.62     32.66 o
   1   0   2     1119.44     1080.93      8.73 o
   2   0   2       24.20       21.61      0.34 o
   3   0   2       87.06       82.97      0.96 o
   4   0   2       48.03       50.12      0.68 o
   5   0   2       72.38       65.58      0.93 o
   6   0   2       62.76       57.29      0.98 o
   7   0   2      308.53      298.93      6.00 o
   8   0   2      324.60      316.93      6.65 o
   9   0   2        1.05        0.96      0.76 o
  10   0   2        0.56       -1.28      1.28 o
  11   0   2        1.46        0.64      1.28 o
 -12   1   2        1.40        1.05      0.96 o
 -11   1   2        0.02        0.26      0.67 o
 -10   1   2        0.78        0.14      0.54 o
  -9   1   2        9.43        9.26      0.56 o
  -8   1   2        0.32        0.31      0.40 o
  -7   1   2      280.38      272.41      4.32 o
  -6   1   2       26.57       24.07      0.65 o
  -5   1   2      144.23      148.30      2.69 o
  -4   1   2        1.69        0.43      0.16 o
  -3   1   2        0.03        0.61      0.11 o
  -2   1   2        3.99        1.27      0.10 o
  -1   1   2     3119.84     3170.96     29.00 o
   0   1   2     3364.77     3390.16     27.38 o
   1   1   2     1513.41     1468.74     12.70 o
   2   1   2     1054.08     1064.43     10.02 o
   3   1   2        0.13        0.27      0.12 o
   4   1   2       93.68       87.29      1.02 o
   5   1   2       16.73       16.26      0.46 o
   6   1   2       38.40       38.62      1.06 o
   7   1   2        0.02        0.31      0.67 o
   8   1   2        9.88       11.01      1.39 o
   9   1   2        0.10       -0.64      1.07 o
  10   1   2        1.57       -0.21      1.28 o
 -12   2   2        0.12        1.07      1.07 o
 -11   2   2        0.73        0.47      0.53 o
 -10   2   2       11.65       12.02      0.78 o
  -9   2   2        0.21       -0.07      0.37 o
  -8   2   2       61.39       54.91      1.36 o
  -7   2   2       37.43       34.03      0.83 o
  -6   2   2       42.57       43.99      0.88 o
  -5   2   2       28.41       26.67      0.62 o
  -4   2   2        2.84        4.72      0.36 o
  -3   2   2      120.84      126.23      1.79 o
  -2   2   2        9.36        9.00      0.29 o
  -1   2   2      424.53      426.69      3.80 o
   0   2   2      288.12      301.08      2.72 o
   1   2   2       65.99       66.81      0.90 o
   2   2   2       33.02       36.78      1.27 o
   3   2   2      229.21      200.42      2.22 o
   4   2   2        0.00       -0.14      0.27 o
   5   2   2        3.51        3.93      0.49 o
   6   2   2      170.91      163.79      3.84 o
   7   2   2       34.95       38.75      3.64 o
   8   2   2       12.32       12.63      1.93 o
   9   2   2        0.10       -0.21      1.07 o
 -13   3   2        0.28        0.00      1.07 o
 -12   3   2        0.43        0.32      0.76 o
 -11   3   2        0.20        0.59      0.67 o
 -10   3   2        0.65       -0.25      0.55 o
  -9   3   2       60.09       50.89      1.44 o
  -8   3   2       13.29       11.61      0.65 o
  -7   3   2        1.36        1.12      0.45 o
  -6   3   2       92.03       71.06      1.22 o
  -5   3   2        0.00        0.29      0.15 o
  -4   3   2     1219.16     1224.58     14.94 o
  -3   3   2      360.78      338.33      4.39 o
  -2   3   2      882.93      935.71      7.77 o
  -1   3   2     4149.51     4146.42     38.05 o
   0   3   2       18.41       26.42      0.89 o
   1   3   2      268.89      282.00      3.55 o
   2   3   2       50.67       46.87      0.93 o
   3   3   2      104.01      114.47      1.82 o
   4   3   2        0.73        0.02      0.33 o
   5   3   2      120.32      113.43      2.50 o
   6   3   2        2.93        2.47      0.82 o
   7   3   2        0.59       -0.21      1.07 o
   8   3   2        6.21        8.99      1.71 o
   9   3   2        1.70        3.00      1.50 o
 -13   4   2        1.71        2.57      0.91 o
 -12   4   2        3.24        4.47      0.82 o
 -11   4   2        0.99        1.09      0.67 o
 -10   4   2       65.91       70.38      2.19 o
  -9   4   2       21.20       21.60      0.88 o
  -8   4   2       40.05       40.69      1.10 o
  -7   4   2       44.51       46.32      1.00 o
  -6   4   2       13.60       13.75      0.57 o
  -5   4   2      486.55      515.51      7.89 o
  -4   4   2      355.41      378.90      5.01 o
  -3   4   2      231.76      236.75      2.56 o
  -2   4   2        0.63        1.84      0.18 o
  -1   4   2      301.15      320.83      3.45 o
   0   4   2      712.06      739.91      8.16 o
   1   4   2        7.84        7.52      0.34 o
   2   4   2       29.91       31.48      1.22 o
   3   4   2       36.23       33.90      1.13 o
   4   4   2       40.80       41.56      1.38 o
   5   4   2      328.92      309.95      5.50 o
   6   4   2        4.06        5.66      1.28 o
   7   4   2       12.92       13.91      1.93 o
   8   4   2        0.46        0.64      1.28 o
 -13   5   2        0.00       -0.31      0.82 o
 -12   5   2        0.72        2.06      0.82 o
 -11   5   2       17.09       18.87      1.28 o
 -10   5   2       14.12       12.51      1.18 o
  -9   5   2       20.02       19.26      1.21 o
  -8   5   2       38.61       34.23      1.43 o
  -7   5   2        8.22        6.24      0.42 o
  -6   5   2      239.89      249.33      3.37 o
  -5   5   2      216.14      196.81      3.64 o
  -4   5   2      556.40      574.09      5.96 o
  -3   5   2     1672.91     1738.17     19.06 o
  -2   5   2        2.73        4.10      0.50 o
  -1   5   2      148.46      173.46      2.03 o
   0   5   2      104.04      108.01      1.23 o
   1   5   2      453.55      450.11      5.32 o
   2   5   2       91.42       79.65      2.28 o
   3   5   2       93.35       97.74      2.29 o
   4   5   2       33.08       39.92      1.59 o
   5   5   2        0.00       -0.44      0.44 o
   6   5   2       16.68       14.55      1.93 o
   7   5   2        0.96       -0.64      1.07 o
 -13   6   2        2.76        3.06      0.97 o
 -12   6   2       22.98       26.52      1.58 o
 -11   6   2        0.00        0.50      0.67 o
 -10   6   2        0.42        0.21      0.61 o
  -9   6   2        0.65        0.11      0.61 o
  -8   6   2       49.29       45.27      1.38 o
  -7   6   2      108.45      108.68      2.65 o
  -6   6   2      142.14      141.13      1.97 o
  -5   6   2       74.84       75.41      1.05 o
  -4   6   2       24.96       27.75      0.67 o
  -3   6   2       56.84       56.35      1.00 o
  -2   6   2       20.79       22.44      0.57 o
  -1   6   2      322.34      316.53      3.50 o
   0   6   2       96.24       97.89      1.52 o
   1   6   2      142.37      139.17      2.94 o
   2   6   2       25.40       21.99      2.69 o
   3   6   2      446.61      433.66      7.26 o
   4   6   2        5.60        3.99      0.79 o
   5   6   2        4.92        4.40      2.25 o
   6   6   2        1.63        4.07      1.50 o
 -13   7   2        1.75        1.07      0.97 o
 -12   7   2        0.18        0.43      0.76 o
 -11   7   2        0.16       -0.75      0.75 o
 -10   7   2        0.26       -0.20      0.53 o
  -9   7   2        5.06        5.58      0.74 o
  -8   7   2       49.06       42.37      1.42 o
  -7   7   2      191.60      180.98      3.37 o
  -6   7   2       16.53       12.35      0.61 o
  -5   7   2       23.06       20.46      0.74 o
  -4   7   2       63.60       73.30      1.23 o
  -3   7   2       11.91       15.65      0.89 o
  -2   7   2       82.49       83.75      1.33 o
  -1   7   2      567.77      546.96      6.50 o
   0   7   2      802.83      805.99     13.22 o
   1   7   2       42.65       51.56      1.68 o
   2   7   2       55.53       54.70      1.99 o
   3   7   2        0.43        0.72      0.57 o
   4   7   2        6.02        4.99      1.06 o
   5   7   2        0.13       -1.28      1.28 o
   6   7   2        0.02       -1.28      1.28 o
 -12   8   2        0.71        1.07      0.91 o
 -11   8   2        0.16       -0.32      0.76 o
 -10   8   2       15.22       13.09      1.18 o
  -9   8   2       12.11       10.21      0.82 o
  -8   8   2       10.53       14.49      0.94 o
  -7   8   2       12.55       17.52      0.90 o
  -6   8   2       17.65       15.97      0.99 o
  -5   8   2        7.37        6.17      0.49 o
  -4   8   2        0.04        0.10      0.33 o
  -3   8   2       31.75       33.43      1.03 o
  -2   8   2       19.27       17.27      0.79 o
  -1   8   2      255.04      245.13      4.28 o
   0   8   2       68.89       69.34      1.97 o
   1   8   2       61.90       68.11      1.97 o
   2   8   2        2.38        3.12      0.72 o
   3   8   2        4.04        3.69      0.97 o
   4   8   2        9.73       14.30      1.51 o
   5   8   2       10.95       11.34      2.14 o
 -12   9   2        0.72        1.71      0.91 o
 -11   9   2        0.10        0.02      0.82 o
 -10   9   2        1.61        0.45      0.96 o
  -9   9   2       16.08       15.49      0.97 o
  -8   9   2        2.77        4.19      0.69 o
  -7   9   2        0.08        0.26      0.44 o
  -6   9   2       19.76       19.30      0.97 o
  -5   9   2        0.24       -0.40      0.40 o
  -4   9   2        4.99        3.12      0.58 o
  -3   9   2       43.02       36.17      1.64 o
  -2   9   2      130.09      124.39      3.38 o
  -1   9   2       21.31       29.55      1.64 o
   0   9   2      131.52      137.46      3.84 o
   1   9   2        0.13       -0.68      0.68 o
   2   9   2        2.14        2.81      0.97 o
   3   9   2        0.05        1.10      0.97 o
 -11  10   2        0.06       -0.76      0.76 o
 -10  10   2        8.68        9.37      1.13 o
  -9  10   2        9.66       12.83      0.99 o
  -8  10   2        7.28        6.29      0.93 o
  -7  10   2        0.95        0.13      0.57 o
  -6  10   2        0.65        0.11      0.58 o
  -5  10   2        0.89        0.36      0.49 o
  -4  10   2        1.42        0.48      0.67 o
  -3  10   2        8.49        9.42      1.50 o
  -2  10   2        1.33        1.71      1.28 o
  -1  10   2        1.66        4.28      1.50 o
   0  10   2        4.53        3.36      0.97 o
   1  10   2        4.23        1.99      0.97 o
   2  10   2        5.97        4.40      1.61 o
 -10  11   2        0.31        0.37      0.82 o
  -9  11   2        0.05        0.00      0.76 o
  -8  11   2        0.77        1.44      0.65 o
  -7  11   2        0.14        0.02      0.55 o
  -6  11   2        4.32        1.89      0.82 o
  -5  11   2        2.19        5.01      0.97 o
  -4  11   2        0.72       -0.21      1.07 o
  -3  11   2        3.62        7.70      1.71 o
  -2  11   2       38.46       38.73      3.00 o
  -1  11   2        6.88        8.56      1.93 o
   0  11   2        1.39        0.21      1.28 o
  -9  12   2        2.08        2.27      1.07 o
  -8  12   2        0.40       -0.14      0.62 o
  -7  12   2        0.14        0.32      0.76 o
  -6  12   2        0.00        0.11      0.76 o
  -5  12   2        8.87        9.84      1.93 o
  -4  12   2        4.75        4.92      1.50 o
  -3  12   2        0.37        2.35      1.50 o
  -2  12   2        5.13        4.71      1.71 o
   2 -14   3        0.41       -0.21      1.28 o
   3 -14   3        2.29        1.71      1.28 o
   4 -14   3        8.08        6.42      1.71 o
   5 -14   3        0.10       -0.82      0.82 o
   6 -14   3        3.24        2.80      0.66 o
   7 -14   3        0.30       -0.18      0.58 o
   8 -14   3        0.65        0.00      0.82 o
   0 -13   3        2.01        1.71      1.28 o
   1 -13   3        0.09        0.32      1.18 o
   2 -13   3        0.47        0.37      1.82 o
   3 -13   3        1.52        3.72      0.97 o
   4 -13   3        4.63        3.81      0.53 o
   5 -13   3        4.71        3.71      0.53 o
   6 -13   3        0.00       -0.45      0.45 o
   7 -13   3        1.49        0.51      0.59 o
   8 -13   3        1.28        1.40      0.65 o
   9 -13   3        0.20       -0.65      0.65 o
  -2 -12   3        1.28        2.35      1.50 o
  -1 -12   3        6.29        7.92      1.71 o
   0 -12   3        8.65        7.71      1.21 o
   1 -12   3       13.14       12.01      1.50 o
   2 -12   3        1.33        1.28      0.76 o
   3 -12   3        6.84        7.34      0.47 o
   4 -12   3        6.42        5.04      0.41 o
   5 -12   3        0.09        0.34      0.33 o
   6 -12   3        8.10        6.62      1.41 o
   7 -12   3        1.13        2.78      0.65 o
   8 -12   3        0.47        0.72      0.84 o
   9 -12   3        0.07        0.31      0.65 o
  10 -12   3        0.00       -0.29      0.72 o
  -4 -11   3       12.78       18.40      2.35 o
  -3 -11   3        0.32        0.21      1.28 o
  -2 -11   3        0.10       -0.86      0.86 o
  -1 -11   3       28.04       30.60      2.57 o
   0 -11   3        1.62        1.50      1.07 o
   1 -11   3       19.27       17.65      1.01 o
   2 -11   3        1.87        1.40      0.35 o
   3 -11   3       14.46       15.36      0.66 o
   4 -11   3        4.54        6.22      0.41 o
   5 -11   3        1.92        1.61      0.35 o
   6 -11   3        8.65        6.61      0.59 o
   7 -11   3        0.02       -0.08      0.40 o
   8 -11   3        3.97        5.08      0.69 o
   9 -11   3        0.17       -0.19      0.59 o
  10 -11   3        1.19        1.56      0.72 o
  11 -11   3        0.10        0.49      0.82 o
  -5 -10   3        3.33        1.93      1.50 o
  -4 -10   3       13.80       16.69      2.14 o
  -3 -10   3        1.43        1.71      1.28 o
  -2 -10   3       13.50       10.70      1.71 o
   0 -10   3       40.16       38.36      1.38 o
   1 -10   3       35.00       34.80      0.94 o
   2 -10   3        0.13        0.28      0.32 o
   3 -10   3        9.42        8.85      0.41 o
   4 -10   3        0.32        0.12      0.26 o
   5 -10   3        4.49        4.44      0.41 o
   6 -10   3        9.07       11.98      0.66 o
   7 -10   3        2.86        2.63      0.47 o
   8 -10   3       19.39       21.99      1.10 o
   9 -10   3       45.69       40.00      1.89 o
  10 -10   3        3.62        1.77      0.69 o
  11 -10   3        5.16        5.33      1.18 o
  -6  -9   3        0.79       -0.86      1.07 o
  -5  -9   3        2.85        4.07      1.50 o
  -4  -9   3        0.15       -0.86      0.86 o
  -3  -9   3       18.51       13.27      1.71 o
  -2  -9   3        3.82        2.35      1.07 o
   0  -9   3        0.79        1.89      0.41 o
   1  -9   3        2.22        2.11      0.33 o
   2  -9   3       11.82       12.21      0.51 o
   3  -9   3       70.20       69.12      1.15 o
   4  -9   3        3.76        5.33      0.43 o
   5  -9   3        1.94        0.33      0.30 o
   6  -9   3       63.14       61.41      1.41 o
   7  -9   3        0.70        0.65      0.41 o
   8  -9   3        8.14        5.91      0.58 o
   9  -9   3       12.47       12.44      0.74 o
  10  -9   3        5.53        6.59      0.82 o
  11  -9   3        0.15        0.53      1.28 o
  12  -9   3        0.23       -0.49      0.82 o
  -7  -8   3        0.35        2.14      1.71 o
  -6  -8   3        3.24        2.35      1.28 o
  -5  -8   3        0.17        0.64      1.07 o
  -4  -8   3       41.90       31.03      2.35 o
  -3  -8   3       12.42        9.20      1.50 o
  -2  -8   3       10.00       12.61      0.87 o
  -1  -8   3       97.74       89.28      2.19 o
   0  -8   3      217.60      223.50      2.96 o
   1  -8   3       50.47       54.15      0.94 o
   2  -8   3       14.69       14.36      0.49 o
   3  -8   3        0.06        0.13      0.22 o
   4  -8   3        5.88        3.79      0.36 o
   5  -8   3       16.39       13.97      0.58 o
   6  -8   3       31.89       33.14      0.95 o
   7  -8   3      188.96      182.03      6.23 o
   8  -8   3       53.49       49.32      1.98 o
   9  -8   3        0.30        0.19      0.41 o
  10  -8   3        0.98        0.57      0.68 o
  11  -8   3        0.04        0.38      0.67 o
  12  -8   3        0.02       -0.76      0.76 o
  -8  -7   3        1.35        0.43      1.50 o
  -7  -7   3        0.01       -0.21      1.28 o
  -6  -7   3        0.07       -0.21      1.07 o
  -5  -7   3        3.10        3.00      1.07 o
  -4  -7   3        0.13        0.88      0.67 o
  -3  -7   3        5.51        3.86      1.39 o
  -2  -7   3        0.06        0.43      0.51 o
  -1  -7   3       14.35       17.12      0.56 o
   0  -7   3        9.92       12.89      0.49 o
   1  -7   3      277.05      246.88      2.84 o
   2  -7   3       11.92       14.19      0.55 o
   3  -7   3        2.67        2.79      0.32 o
   4  -7   3        5.79        4.31      0.34 o
   5  -7   3        6.76        7.30      0.41 o
   6  -7   3       37.45       35.73      0.82 o
   7  -7   3       81.56       83.71      1.79 o
   8  -7   3       52.71       52.12      1.30 o
   9  -7   3        5.92        6.19      0.54 o
  10  -7   3        2.92        2.55      0.44 o
  11  -7   3        0.08       -0.36      0.49 o
  12  -7   3        1.00        1.98      0.82 o
  -8  -6   3        2.44        3.00      1.71 o
  -7  -6   3        0.69        0.21      1.07 o
  -6  -6   3       78.34       66.77      3.64 o
  -5  -6   3        1.76        0.37      0.55 o
  -4  -6   3       13.52       15.90      1.03 o
  -3  -6   3       19.95       24.87      0.74 o
  -2  -6   3      184.42      169.56      2.12 o
  -1  -6   3      311.42      317.84      3.64 o
   0  -6   3      105.61      118.27      1.52 o
   1  -6   3        0.11        0.34      0.19 o
   2  -6   3       87.46       83.22      1.36 o
   3  -6   3      168.83      169.02      2.46 o
   4  -6   3        6.32        6.50      0.36 o
   5  -6   3       98.45       93.54      3.50 o
   6  -6   3      179.58      173.78      2.33 o
   7  -6   3       19.50       22.16      0.77 o
   8  -6   3       20.76       25.16      1.07 o
   9  -6   3        3.69        6.87      0.51 o
  10  -6   3        9.13        8.59      0.65 o
  11  -6   3        3.14        3.52      0.62 o
  12  -6   3        0.29       -0.29      0.62 o
  -9  -5   3        2.76       -0.21      1.28 o
  -8  -5   3        0.00       -0.86      1.28 o
  -7  -5   3        2.78        1.07      1.07 o
  -6  -5   3        0.28       -0.21      0.75 o
  -5  -5   3        1.11        0.03      0.54 o
  -4  -5   3      328.85      317.42      4.92 o
  -3  -5   3        7.78        7.37      0.35 o
  -2  -5   3        2.21        6.18      0.38 o
  -1  -5   3      173.20      183.21      2.74 o
   0  -5   3        3.94        3.66      0.23 o
   1  -5   3       19.84       16.47      0.50 o
   2  -5   3       87.06       73.69      1.11 o
   3  -5   3      273.73      271.62      3.69 o
   4  -5   3      271.31      305.08     12.45 o
   5  -5   3      106.47      106.45      2.02 o
   6  -5   3       65.72       64.38      1.25 o
   7  -5   3       17.65       15.16      0.57 o
   8  -5   3        4.65        4.60      0.41 o
   9  -5   3        7.65        8.26      0.53 o
  10  -5   3        2.00        0.17      0.45 o
  11  -5   3        7.36        7.15      1.09 o
  12  -5   3        9.74        6.96      1.06 o
 -10  -4   3        1.40        0.43      1.50 o
  -9  -4   3        8.53       10.27      1.93 o
  -8  -4   3        3.60        4.49      1.50 o
  -7  -4   3        3.96        2.05      0.86 o
  -6  -4   3       15.04       13.78      0.87 o
  -5  -4   3        3.38        3.96      0.46 o
  -4  -4   3        0.73        1.31      0.34 o
  -3  -4   3      333.19      410.67      6.89 o
  -2  -4   3      857.62      882.75      9.67 o
  -1  -4   3       37.34       28.43      0.56 o
   0  -4   3        3.54        5.62      0.32 o
   1  -4   3      471.29      457.12      5.09 o
   2  -4   3       54.59       61.25      1.19 o
   3  -4   3        0.62        1.26      0.25 o
   4  -4   3      262.56      260.95      4.07 o
   5  -4   3      861.12      865.25     10.80 o
   6  -4   3      313.06      306.42      3.76 o
   7  -4   3        0.55        1.40      0.30 o
   8  -4   3        3.44        2.67      0.38 o
   9  -4   3        6.95        5.75      0.60 o
  10  -4   3       13.34       14.41      0.69 o
  11  -4   3       13.01       16.36      1.07 o
  12  -4   3       25.91       34.45      2.78 o
 -11  -3   3        0.06       -1.28      1.28 o
 -10  -3   3        4.39        2.14      1.50 o
  -9  -3   3       11.90        8.69      1.82 o
  -8  -3   3       13.02       12.18      1.03 o
  -7  -3   3        6.84        4.50      0.71 o
  -6  -3   3       86.03       87.69      2.07 o
  -5  -3   3        4.83       10.31      0.38 o
  -4  -3   3        6.73        6.57      0.36 o
  -3  -3   3      157.56      163.21      2.64 o
  -2  -3   3      176.25      182.14      2.22 o
  -1  -3   3      404.08      453.24      5.03 o
   0  -3   3       29.73       25.41      0.47 o
   1  -3   3       20.94       23.94      0.42 o
   2  -3   3      828.63      832.14      8.42 o
   3  -3   3       17.41       17.58      0.50 o
   4  -3   3       94.55      110.85      1.73 o
   5  -3   3      106.72      114.56      1.84 o
   6  -3   3       24.44       31.43      0.74 o
   7  -3   3       29.91       28.70      0.77 o
   8  -3   3       20.02       17.20      0.59 o
   9  -3   3       20.86       24.51      1.66 o
  10  -3   3       52.82       54.34      1.63 o
  11  -3   3        1.88        1.42      0.82 o
 -11  -2   3        3.35        1.71      1.50 o
 -10  -2   3        5.16        4.07      0.87 o
  -9  -2   3       28.16       27.66      1.38 o
  -8  -2   3      160.38      156.49      5.78 o
  -7  -2   3       40.03       36.53      1.19 o
  -6  -2   3       72.49       74.11      1.11 o
  -5  -2   3      306.91      327.14      4.22 o
  -4  -2   3      583.52      625.19      7.72 o
  -3  -2   3       36.93       37.40      0.61 o
  -2  -2   3       12.05       11.98      0.22 o
  -1  -2   3     1425.61     1407.86     13.90 o
   0  -2   3      409.28      357.14      5.75 o
   1  -2   3      639.75      597.77      5.53 o
   2  -2   3        0.22        0.39      0.09 o
   3  -2   3      738.59      775.93      9.08 o
   4  -2   3      647.54      632.12      7.08 o
   5  -2   3       10.17       10.26      0.41 o
   6  -2   3        0.47        0.78      0.22 o
   7  -2   3        0.30        1.01      0.23 o
   8  -2   3       94.02      100.40      1.50 o
   9  -2   3       18.10       18.38      0.97 o
  10  -2   3       24.10       28.85      1.66 o
  11  -2   3        2.58        3.00      1.50 o
 -11  -1   3        8.81       11.51      1.18 o
 -10  -1   3        8.36        8.47      0.91 o
  -9  -1   3       17.71       15.82      0.87 o
  -8  -1   3        0.02       -0.33      0.33 o
  -7  -1   3        7.40        8.31      0.42 o
  -6  -1   3      233.59      230.42      3.15 o
  -5  -1   3      132.52      162.97      2.32 o
  -4  -1   3       82.27       92.40      1.43 o
  -3  -1   3      162.10      176.52      2.64 o
  -2  -1   3      242.93      260.59      2.54 o
  -1  -1   3      198.92      193.47      2.07 o
   0  -1   3      205.61      207.54      2.21 o
   1  -1   3     1852.32     1855.35     15.88 o
   2  -1   3       20.99       24.40      0.41 o
   3  -1   3        8.20        6.55      0.26 o
   4  -1   3      507.46      506.68      5.30 o
   5  -1   3       11.99       10.20      0.41 o
   6  -1   3       20.89       18.88      0.49 o
   7  -1   3        0.74        1.40      0.30 o
   8  -1   3      129.05      131.55      2.84 o
   9  -1   3       51.82       59.06      2.19 o
  10  -1   3       47.77       51.54      2.19 o
  11  -1   3        2.65        1.28      1.28 o
 -12   0   3        3.95        3.77      0.97 o
 -11   0   3        5.74        4.78      0.87 o
 -10   0   3       26.35       29.84      1.22 o
  -9   0   3       50.91       56.05      1.55 o
  -8   0   3        2.00        1.85      0.49 o
  -7   0   3       15.62       12.81      0.52 o
  -6   0   3       28.92       30.02      0.74 o
  -5   0   3       55.45       53.91      1.01 o
  -4   0   3      164.81      177.45      2.18 o
  -3   0   3      373.84      385.05      4.30 o
  -2   0   3     4095.25     4088.21     37.14 o
  -1   0   3     3699.73     3666.92     33.45 o
   0   0   3        6.05        7.18      0.29 o
   1   0   3       82.15       90.68      1.02 o
   2   0   3      364.88      355.18      3.41 o
   3   0   3      189.66      206.34      2.28 o
   4   0   3       68.14       80.28      1.70 o
   5   0   3      133.35      137.95      1.65 o
   6   0   3      138.36      137.66      1.73 o
   7   0   3        1.29        0.64      0.64 o
   8   0   3        8.17        7.13      0.97 o
   9   0   3        3.29        3.10      0.91 o
  10   0   3        2.77        3.00      1.50 o
 -12   1   3        0.02       -0.43      0.86 o
 -11   1   3        1.14        1.14      0.57 o
 -10   1   3        1.77        1.22      0.53 o
  -9   1   3       22.11       25.33      1.02 o
  -8   1   3       81.57       79.59      1.52 o
  -7   1   3       36.13       39.23      1.39 o
  -6   1   3      161.19      167.60      2.46 o
  -5   1   3       48.08       51.75      0.99 o
  -4   1   3       96.63       91.92      1.07 o
  -3   1   3      125.16      116.90      1.33 o
  -2   1   3      135.75      151.81      1.54 o
  -1   1   3     1020.03      998.67      8.68 o
   0   1   3     1103.26     1129.06     10.50 o
   1   1   3      113.39      132.78      1.30 o
   2   1   3      170.90      164.53      1.69 o
   3   1   3        0.12        0.32      0.22 o
   4   1   3       51.22       53.88      1.34 o
   5   1   3        7.63        8.99      0.36 o
   6   1   3       44.50       43.20      1.74 o
   7   1   3      406.67      430.05     14.34 o
   8   1   3       52.86       55.28      4.17 o
   9   1   3        0.04       -0.64      1.28 o
 -12   2   3        0.01        0.86      1.07 o
 -11   2   3        0.19       -0.59      0.67 o
 -10   2   3        1.85        1.33      0.53 o
  -9   2   3        5.93        5.20      0.72 o
  -8   2   3       37.96       37.90      0.96 o
  -7   2   3        8.12        7.55      0.45 o
  -6   2   3      150.00      159.95      2.35 o
  -5   2   3      193.22      184.47      2.06 o
  -4   2   3       67.74       70.01      1.03 o
  -3   2   3       59.06       63.30      1.06 o
  -2   2   3      100.58      108.93      1.47 o
  -1   2   3      341.47      357.68      3.26 o
   0   2   3        5.10        6.90      0.28 o
   1   2   3      790.77      856.68      9.62 o
   2   2   3        0.42        3.03      0.41 o
   3   2   3       42.27       45.93      0.83 o
   4   2   3       27.79       25.72      0.76 o
   5   2   3        0.58        0.68      0.40 o
   6   2   3      151.66      155.16      3.93 o
   7   2   3        5.03        6.71      1.71 o
   8   2   3        9.82       10.49      1.71 o
   9   2   3        0.16        0.43      1.28 o
 -13   3   3        1.02        2.57      1.28 o
 -12   3   3        0.42        0.14      0.67 o
 -11   3   3        1.75        0.86      0.76 o
 -10   3   3       25.48       26.48      1.43 o
  -9   3   3        4.71        4.93      0.57 o
  -8   3   3        6.48        7.13      0.45 o
  -7   3   3        5.43        4.26      0.67 o
  -6   3   3      384.30      400.59      6.87 o
  -5   3   3      392.12      384.18      5.72 o
  -4   3   3      669.91      682.88      9.75 o
  -3   3   3     1495.49     1549.08     17.01 o
  -2   3   3      133.43      158.15      1.67 o
  -1   3   3      273.63      285.52      3.40 o
   0   3   3       19.76       15.56      0.33 o
   1   3   3      293.66      289.51      4.20 o
   2   3   3      165.61      161.30      2.27 o
   3   3   3       19.05       20.64      0.69 o
   4   3   3        5.05        6.09      0.57 o
   5   3   3      297.01      298.25      5.25 o
   6   3   3       19.84       19.09      1.28 o
   7   3   3        1.70        2.78      1.28 o
   8   3   3        3.82        2.14      1.50 o
 -13   4   3        1.15        1.71      0.97 o
 -12   4   3        5.61        5.24      0.97 o
 -11   4   3        5.24        5.70      2.68 o
 -10   4   3        1.21        2.52      1.82 o
  -9   4   3       13.04       12.29      0.97 o
  -8   4   3        0.27        0.50      0.44 o
  -7   4   3       18.00       18.80      0.59 o
  -6   4   3        3.66        4.14      0.44 o
  -5   4   3       92.40       91.25      1.81 o
  -4   4   3       30.90       25.56      0.71 o
  -3   4   3      339.31      385.05      4.04 o
  -2   4   3      654.22      701.86      7.21 o
  -1   4   3     2157.85     2236.46     22.30 o
   0   4   3      258.00      248.95      3.39 o
   1   4   3       23.77       22.79      0.57 o
   2   4   3       47.70       45.36      1.04 o
   3   4   3        0.99        0.65      0.50 o
   4   4   3      390.40      370.77      6.33 o
   5   4   3       23.74       24.61      1.19 o
   6   4   3       13.50       14.91      1.18 o
   7   4   3        3.77        5.78      1.50 o
 -13   5   3        0.94        1.50      1.07 o
 -12   5   3        6.63        5.16      0.97 o
 -11   5   3        5.73        8.81      0.97 o
 -10   5   3        0.00       -0.55      0.55 o
  -9   5   3       22.46       24.51      1.18 o
  -8   5   3        0.03       -0.41      0.41 o
  -7   5   3       89.37       91.28      1.93 o
  -6   5   3       65.81       64.50      1.33 o
  -5   5   3      259.70      242.67      3.48 o
  -4   5   3      452.87      437.88      5.80 o
  -3   5   3      130.21      141.90      1.87 o
  -2   5   3       25.87       27.60      0.62 o
  -1   5   3        0.37        0.48      0.24 o
   0   5   3       13.28       14.55      0.54 o
   1   5   3        2.74        3.64      0.49 o
   2   5   3       21.98       21.33      1.02 o
   3   5   3       67.07       69.30      1.97 o
   4   5   3        0.31       -0.47      0.47 o
   5   5   3        0.22        0.40      0.57 o
   6   5   3        0.53       -0.64      1.28 o
   7   5   3        8.21       11.98      1.93 o
 -13   6   3        0.82       -0.16      0.87 o
 -12   6   3        0.02       -1.41      1.71 o
 -11   6   3        1.21        1.71      0.76 o
 -10   6   3        2.57        3.27      0.82 o
  -9   6   3       10.53        7.94      0.91 o
  -8   6   3        3.41        2.39      0.47 o
  -7   6   3       13.88       13.47      0.83 o
  -6   6   3       14.61       14.26      0.66 o
  -5   6   3       53.91       52.78      1.19 o
  -4   6   3        0.22        0.30      0.23 o
  -3   6   3       91.16       81.23      1.40 o
  -2   6   3       32.92       28.86      0.63 o
  -1   6   3        8.18        6.27      0.43 o
   0   6   3       53.47       50.21      1.24 o
   1   6   3      160.35      155.22      3.17 o
   2   6   3      490.45      493.75     13.02 o
   3   6   3        7.22        4.81      0.69 o
   4   6   3        3.52        3.46      0.69 o
   5   6   3        1.88        1.39      0.91 o
   6   6   3        7.04        5.35      1.71 o
 -12   7   3        0.10        0.16      0.82 o
 -11   7   3        2.79        1.67      1.61 o
 -10   7   3        0.44        0.71      0.82 o
  -9   7   3        0.07       -0.44      0.53 o
  -8   7   3       11.00       10.77      0.76 o
  -7   7   3        1.47        2.33      0.65 o
  -6   7   3        1.67        0.79      0.36 o
  -5   7   3       43.33       44.81      1.10 o
  -4   7   3       61.92       64.98      1.37 o
  -3   7   3        3.32        4.97      0.37 o
  -2   7   3       28.35       29.21      0.81 o
  -1   7   3        8.02        8.95      0.61 o
   0   7   3      242.02      232.49      5.12 o
   1   7   3       24.19       25.54      1.22 o
   2   7   3        0.00       -0.04      0.51 o
   3   7   3        0.06        0.34      0.53 o
   4   7   3        0.52        0.11      0.76 o
   5   7   3        6.42        9.77      1.36 o
 -12   8   3        0.00        0.18      0.82 o
 -11   8   3        2.12        0.64      0.76 o
 -10   8   3       28.20       25.40      1.27 o
  -9   8   3        8.19       10.05      0.96 o
  -8   8   3        4.67        5.28      0.65 o
  -7   8   3        2.44        2.55      0.47 o
  -6   8   3        5.97        5.58      0.50 o
  -5   8   3        9.49       11.26      0.63 o
  -4   8   3       17.58       15.84      0.80 o
  -3   8   3       10.37        8.50      0.65 o
  -2   8   3        0.04        0.34      0.46 o
  -1   8   3       41.42       39.00      1.17 o
   0   8   3       77.94       79.86      2.77 o
   1   8   3       13.05       11.44      0.99 o
   2   8   3        7.46        8.48      1.19 o
   3   8   3        0.00       -0.43      1.07 o
   4   8   3       13.08       16.23      1.58 o
 -12   9   3        0.27       -0.82      0.82 o
 -11   9   3        0.09        0.21      0.76 o
 -10   9   3        0.14       -0.50      0.62 o
  -9   9   3       30.80       36.04      2.19 o
  -8   9   3        9.82       14.53      1.00 o
  -7   9   3        5.33        6.24      0.69 o
  -6   9   3       19.83       19.82      0.83 o
  -5   9   3        0.03       -0.26      0.36 o
  -4   9   3        0.37        0.60      0.53 o
  -3   9   3        0.13        0.48      0.67 o
  -2   9   3      195.94      189.99      4.52 o
  -1   9   3        0.00        0.86      1.28 o
   0   9   3       12.92       15.44      1.30 o
   1   9   3        2.12        3.10      0.72 o
   2   9   3        0.03       -0.54      0.91 o
 -11  10   3        0.36        0.31      0.82 o
 -10  10   3        0.09       -0.94      2.03 o
  -9  10   3        5.57        6.80      0.82 o
  -8  10   3        0.88        0.97      0.59 o
  -7  10   3        1.30        0.69      0.82 o
  -6  10   3        0.35        0.34      0.53 o
  -5  10   3        2.67        2.41      0.82 o
  -4  10   3        0.95        0.64      1.28 o
  -3  10   3        2.61        3.64      1.50 o
  -2  10   3        0.14        1.28      1.28 o
  -1  10   3       10.83        4.71      1.50 o
   0  10   3        0.08       -0.64      1.28 o
   1  10   3        1.47        1.71      1.28 o
 -10  11   3       17.13       22.51      2.57 o
  -9  11   3       21.92       30.20      1.47 o
  -8  11   3        1.03        2.08      0.65 o
  -7  11   3        4.74        4.21      1.39 o
  -6  11   3        0.00       -0.17      0.71 o
  -5  11   3        0.05        1.28      1.28 o
  -4  11   3       10.36       11.77      1.93 o
  -3  11   3        0.04        0.64      1.28 o
  -2  11   3        0.07       -0.43      1.28 o
  -1  11   3        0.25       -0.64      1.28 o
  -8  12   3        0.00       -0.43      0.91 o
  -7  12   3        1.77        2.21      0.97 o
  -6  12   3        4.18        4.71      1.71 o
  -5  12   3        1.92        3.64      1.50 o
  -4  12   3        5.16        2.35      1.71 o
   1 -14   4        2.38        3.85      1.50 o
   2 -14   4        5.73        9.63      1.71 o
   3 -14   4        0.00        0.96      0.96 o
   5 -14   4        0.22       -0.56      0.56 o
   6 -14   4        0.99       -0.07      0.59 o
   7 -14   4        3.31        3.34      0.69 o
   8 -14   4        0.47       -0.27      0.54 o
  -1 -13   4        0.10        0.21      1.28 o
   0 -13   4        1.41        3.64      1.50 o
   1 -13   4        2.33        3.42      1.28 o
   2 -13   4        7.74        7.01      1.13 o
   3 -13   4        0.32        0.99      0.39 o
   4 -13   4        3.45        2.87      0.43 o
   5 -13   4        0.02       -0.37      0.37 o
   6 -13   4        0.07        0.21      0.59 o
   7 -13   4        0.50        0.00      0.54 o
   8 -13   4        0.84        1.77      0.72 o
   9 -13   4        0.04        0.64      0.69 o
  -3 -12   4        1.90        2.57      1.50 o
  -2 -12   4        0.12       -0.64      1.28 o
  -1 -12   4        1.15        1.93      1.07 o
   0 -12   4        2.16        2.35      1.28 o
   1 -12   4       23.30       28.25      2.35 o
   2 -12   4       11.30        9.31      0.55 o
   3 -12   4       17.94       15.79      0.67 o
   4 -12   4       28.91       29.37      0.79 o
   5 -12   4       14.28       12.00      0.78 o
   6 -12   4        5.73        4.76      0.52 o
   7 -12   4        5.06        4.87      1.55 o
   8 -12   4        9.44       11.79      1.00 o
   9 -12   4        2.88        2.33      0.78 o
  10 -12   4        0.00       -0.45      0.76 o
  -4 -11   4        0.00       -0.86      1.07 o
  -3 -11   4        4.97        9.20      1.93 o
  -2 -11   4       40.65       40.02      3.00 o
  -1 -11   4        1.21        2.78      1.28 o
   0 -11   4       49.68       49.95      1.95 o
   1 -11   4       52.83       50.81      1.17 o
   2 -11   4       29.94       28.89      0.82 o
   3 -11   4        1.37        2.08      0.37 o
   4 -11   4        4.08        3.68      0.39 o
   5 -11   4        0.13       -0.04      0.39 o
   6 -11   4        2.24        3.10      0.50 o
   7 -11   4        3.77        5.34      0.56 o
   8 -11   4        1.35        2.52      0.52 o
   9 -11   4        7.08        9.05      0.97 o
  10 -11   4        6.27        7.76      0.85 o
  11 -11   4        3.62        2.46      0.85 o
  -5 -10   4        1.75        1.07      1.50 o
  -4 -10   4        7.80        7.92      1.71 o
  -3 -10   4        2.35        1.50      1.07 o
  -2 -10   4        3.65        2.14      1.28 o
  -1 -10   4        2.18        1.62      0.67 o
   0 -10   4      419.65      407.98      6.44 o
   1 -10   4       70.70       65.26      1.35 o
   2 -10   4        9.18        8.76      0.46 o
   3 -10   4       69.66       65.64      1.16 o
   4 -10   4        7.70        5.12      0.49 o
   5 -10   4       30.56       26.26      0.88 o
   6 -10   4       28.69       25.66      0.90 o
   7 -10   4       58.35       54.21      1.36 o
   8 -10   4        2.97        1.87      0.54 o
   9 -10   4        1.93        1.51      0.52 o
  10 -10   4        6.26        9.35      1.65 o
  11 -10   4        0.72        1.27      0.70 o
  -6  -9   4        1.85        1.07      1.50 o
  -5  -9   4        0.53        1.07      1.28 o
  -4  -9   4       84.78       78.54      4.07 o
  -3  -9   4        0.01       -0.21      0.86 o
  -2  -9   4      101.02       87.39      2.89 o
  -1  -9   4       30.55       28.16      1.34 o
   0  -9   4       13.10       16.76      1.02 o
   1  -9   4      126.55      126.08      2.13 o
   2  -9   4        0.14        0.00      0.26 o
   3  -9   4        1.38        1.28      0.29 o
   4  -9   4       11.54       10.10      0.49 o
   5  -9   4        7.29        6.55      0.62 o
   6  -9   4        5.94        7.16      0.65 o
   7  -9   4        0.13       -0.12      0.43 o
   8  -9   4        0.35        0.05      0.42 o
   9  -9   4        4.57        4.85      0.63 o
  10  -9   4        2.77        3.95      0.60 o
  11  -9   4        0.31       -0.62      0.62 o
  -7  -8   4        1.58        1.07      1.28 o
  -6  -8   4       13.82       11.13      1.93 o
  -5  -8   4       21.32       20.12      2.14 o
  -4  -8   4        0.19       -0.21      0.86 o
  -3  -8   4        5.00        7.24      0.82 o
  -2  -8   4      418.75      400.12     10.00 o
  -1  -8   4       13.27       14.50      0.56 o
   0  -8   4        1.29        1.65      0.29 o
   1  -8   4      119.65      117.25      1.92 o
   2  -8   4       15.88       19.15      0.59 o
   3  -8   4      130.79      122.83      1.80 o
   4  -8   4       59.73       49.73      1.35 o
   5  -8   4       39.62       38.41      0.95 o
   6  -8   4      114.99      109.70      2.26 o
   7  -8   4       12.88       12.19      0.69 o
   8  -8   4        1.07        1.03      0.41 o
   9  -8   4        2.11        2.90      0.52 o
  10  -8   4        0.67        0.51      0.46 o
  11  -8   4        0.77       -0.09      0.49 o
  12  -8   4        1.17        1.05      1.39 o
  -8  -7   4        2.33        1.71      1.71 o
  -7  -7   4       18.86       17.98      2.14 o
  -6  -7   4       17.45       16.91      1.93 o
  -5  -7   4        3.09        2.61      0.71 o
  -4  -7   4       24.67       21.83      1.28 o
  -3  -7   4        8.57        7.97      0.82 o
  -2  -7   4       37.76       38.51      0.92 o
  -1  -7   4      357.32      351.66      4.89 o
   0  -7   4       12.36       12.89      0.85 o
   1  -7   4       45.22       39.71      0.80 o
   2  -7   4       92.37       87.84      1.55 o
   3  -7   4        4.76        5.89      0.39 o
   4  -7   4       22.25       29.79      0.90 o
   5  -7   4       43.43       50.23      1.31 o
   6  -7   4       10.93        8.75      0.65 o
   7  -7   4       11.08       11.09      0.77 o
   8  -7   4       10.24       12.32      0.82 o
   9  -7   4        1.58        1.14      0.41 o
  10  -7   4        0.01       -0.06      0.41 o
  11  -7   4        0.01       -0.45      0.45 o
  12  -7   4        0.09        0.30      0.56 o
  -9  -6   4        0.02        1.50      1.50 o
  -8  -6   4        1.16        0.86      1.28 o
  -7  -6   4       30.11       20.12      2.14 o
  -6  -6   4       21.35       16.61      1.18 o
  -5  -6   4       10.55        9.98      1.18 o
  -4  -6   4       19.11       19.61      1.50 o
  -3  -6   4        1.56        2.53      0.40 o
  -2  -6   4       15.90       16.74      0.42 o
  -1  -6   4       25.05       23.69      0.54 o
   0  -6   4        0.60        0.54      0.21 o
   1  -6   4      592.37      631.25      7.02 o
   2  -6   4        4.58        5.14      0.40 o
   3  -6   4        1.17        2.24      0.28 o
   4  -6   4       34.95       37.62      1.35 o
   5  -6   4       31.10       31.22      0.94 o
   6  -6   4       14.46       14.70      0.78 o
   7  -6   4       24.43       25.92      0.90 o
   8  -6   4       18.10       19.52      0.84 o
   9  -6   4        1.40        0.79      0.40 o
  10  -6   4        0.44        0.46      0.41 o
  11  -6   4        0.06       -0.14      0.45 o
  12  -6   4        0.12        0.54      0.76 o
 -10  -5   4        3.57        5.56      1.93 o
  -9  -5   4        3.62        2.35      1.50 o
  -8  -5   4        0.50        0.86      1.28 o
  -7  -5   4       32.49       28.66      2.46 o
  -6  -5   4       24.23       25.68      1.34 o
  -5  -5   4       34.19       32.52      1.41 o
  -4  -5   4        4.91        5.27      0.59 o
  -3  -5   4        1.19        2.03      0.34 o
  -2  -5   4       20.68       21.64      0.65 o
  -1  -5   4        2.72        1.11      0.22 o
   0  -5   4       52.74       59.97      1.09 o
   1  -5   4       45.74       56.89      0.92 o
   2  -5   4      329.52      309.63      3.63 o
   3  -5   4        0.70        5.09      0.41 o
   4  -5   4        0.07        0.00      0.25 o
   5  -5   4       37.26       32.96      0.83 o
   6  -5   4       83.46       89.30      2.17 o
   7  -5   4       11.46        9.50      0.71 o
   8  -5   4       10.85       11.14      0.68 o
   9  -5   4        1.62        0.92      0.37 o
  10  -5   4        6.26        7.21      0.54 o
  11  -5   4        5.76        5.51      0.91 o
 -10  -4   4        0.37       -1.28      1.28 o
  -9  -4   4        2.52        3.21      1.50 o
  -8  -4   4       55.49       55.69      2.01 o
  -7  -4   4       12.12       11.74      0.97 o
  -6  -4   4        3.09        2.26      0.53 o
  -5  -4   4       15.74       15.36      0.58 o
  -4  -4   4      278.13      308.51      4.11 o
  -3  -4   4       43.00       43.82      1.03 o
  -2  -4   4       47.04       55.91      0.95 o
  -1  -4   4      327.04      319.65      3.69 o
   0  -4   4      164.50      162.37      2.05 o
   1  -4   4       90.12       95.91      1.21 o
   2  -4   4        0.57        0.54      0.17 o
   3  -4   4      306.10      297.94      3.55 o
   4  -4   4       20.97       21.62      0.60 o
   5  -4   4        8.37       10.66      0.48 o
   6  -4   4       18.64       17.87      0.61 o
   7  -4   4       17.60       15.01      0.54 o
   8  -4   4        1.20        1.25      0.33 o
   9  -4   4        4.94        3.65      0.40 o
  10  -4   4        0.70        0.18      0.65 o
  11  -4   4       18.21       24.82      2.14 o
 -11  -3   4        0.95       -1.28      1.50 o
 -10  -3   4        1.26       -0.67      0.67 o
  -9  -3   4       51.18       47.36      1.85 o
  -8  -3   4       44.68       45.37      1.70 o
  -7  -3   4       57.96       51.34      1.43 o
  -6  -3   4       12.38        9.88      0.46 o
  -5  -3   4       12.69       11.32      0.70 o
  -4  -3   4       26.09       24.20      0.67 o
  -3  -3   4       18.44       17.44      0.53 o
  -2  -3   4       26.26       31.68      0.52 o
  -1  -3   4       14.21       15.52      0.34 o
   0  -3   4        3.89        4.84      0.63 o
   1  -3   4      253.51      237.60      2.38 o
   2  -3   4      159.49      142.86      1.66 o
   3  -3   4       14.53       12.90      0.29 o
   4  -3   4       58.59       71.66      1.16 o
   5  -3   4      400.02      394.59      4.64 o
   6  -3   4       38.65       40.30      0.87 o
   7  -3   4        2.13        2.26      0.33 o
   8  -3   4       16.85       17.69      0.64 o
   9  -3   4       13.44       11.22      0.82 o
  10  -3   4        7.21        6.87      1.06 o
  11  -3   4        1.35        1.50      1.28 o
 -11  -2   4        0.11        0.34      0.71 o
 -10  -2   4        5.72        6.33      0.91 o
  -9  -2   4       26.51       22.54      1.34 o
  -8  -2   4        0.72        0.93      0.49 o
  -7  -2   4       56.81       51.36      1.29 o
  -6  -2   4      146.56      144.47      2.53 o
  -5  -2   4        1.62        1.05      0.17 o
  -4  -2   4        0.54        2.33      0.19 o
  -3  -2   4      137.64      168.67      1.90 o
  -2  -2   4        6.88        5.23      0.21 o
  -1  -2   4      610.16      589.03      5.95 o
   0  -2   4      128.19      134.76      1.56 o
   1  -2   4       37.47       30.84      0.57 o
   2  -2   4      152.53      144.09      1.53 o
   3  -2   4      158.95      173.91      1.84 o
   4  -2   4       89.65      112.49      1.43 o
   5  -2   4       27.48       28.67      0.68 o
   6  -2   4       42.11       41.18      0.87 o
   7  -2   4        2.83        1.90      0.33 o
   8  -2   4       22.79       24.97      1.59 o
   9  -2   4       41.96       45.52      1.97 o
  10  -2   4       40.92       49.47      2.12 o
  11  -2   4        1.45        0.00      1.07 o
 -12  -1   4        0.23        0.21      0.86 o
 -11  -1   4       11.37       11.54      3.00 o
 -10  -1   4       14.07        9.74      1.03 o
  -9  -1   4       97.43       96.75      3.12 o
  -8  -1   4       42.32       43.63      1.10 o
  -7  -1   4       29.42       30.74      0.87 o
  -6  -1   4       10.74        8.96      0.45 o
  -5  -1   4        0.01        0.69      0.16 o
  -4  -1   4      181.68      179.81      2.26 o
  -3  -1   4       57.79       70.04      0.86 o
  -2  -1   4      223.29      242.85      2.87 o
  -1  -1   4     2860.64     2868.84     28.10 o
   0  -1   4      447.20      422.03      4.35 o
   1  -1   4       61.02       71.23      0.88 o
   2  -1   4        1.04        0.47      0.11 o
   3  -1   4      907.06      978.60      9.11 o
   4  -1   4      236.50      235.95      2.67 o
   5  -1   4        6.41        7.30      0.35 o
   6  -1   4        0.17       -0.11      0.26 o
   7  -1   4        8.07        9.07      0.54 o
   8  -1   4       33.35       36.75      1.82 o
   9  -1   4        2.68        2.30      0.82 o
  10  -1   4        0.20       -0.64      1.07 o
 -12   0   4        4.01        4.71      1.28 o
 -11   0   4        4.73        3.46      1.07 o
 -10   0   4        9.49        8.31      0.78 o
  -9   0   4       10.07       10.99      0.75 o
  -8   0   4        4.68        3.91      0.42 o
  -7   0   4        9.42        8.93      0.50 o
  -6   0   4        0.00       -0.05      0.20 o
  -5   0   4        3.46        2.92      0.27 o
  -4   0   4      180.22      203.17      2.78 o
  -3   0   4      901.54      923.30      8.00 o
  -2   0   4        9.24       13.14      0.31 o
  -1   0   4      287.29      273.36      2.91 o
   0   0   4       33.04       30.41      0.52 o
   1   0   4       28.44       20.66      0.43 o
   2   0   4      224.46      230.59      2.58 o
   3   0   4      142.46      150.47      1.91 o
   4   0   4       18.34       12.58      0.34 o
   5   0   4        4.88        4.86      0.35 o
   6   0   4       26.33       28.71      1.22 o
   7   0   4        9.46        9.22      1.06 o
   8   0   4       17.78       20.38      1.43 o
   9   0   4        9.29        8.86      1.13 o
  10   0   4        0.22       -1.07      1.07 o
 -12   1   4        0.10        0.00      0.86 o
 -11   1   4       20.99       21.21      1.28 o
 -10   1   4       12.97       15.70      0.90 o
  -9   1   4       72.83       70.04      1.88 o
  -8   1   4       19.21       22.16      0.76 o
  -7   1   4        0.05       -0.05      0.28 o
  -6   1   4       36.82       44.39      0.95 o
  -5   1   4       47.54       51.83      1.00 o
  -4   1   4        0.79        2.24      0.16 o
  -3   1   4      247.20      220.78      2.22 o
  -2   1   4     2143.40     2230.18     20.34 o
  -1   1   4        4.59        5.91      0.59 o
   0   1   4       76.55       87.80      1.12 o
   1   1   4      645.37      696.19      7.11 o
   2   1   4      862.66      904.27      9.20 o
   3   1   4        1.28        0.83      0.32 o
   4   1   4        3.53        4.86      0.24 o
   5   1   4        0.25       -0.34      0.34 o
   6   1   4      220.74      199.36      8.67 o
   7   1   4       29.31       27.72      1.58 o
   8   1   4       13.16       11.91      1.82 o
   9   1   4        0.14        1.28      1.28 o
 -12   2   4        0.27       -0.11      0.76 o
 -11   2   4        0.64        1.28      0.76 o
 -10   2   4        0.42        0.52      0.67 o
  -9   2   4        0.14       -0.31      0.34 o
  -8   2   4        2.08        1.65      0.34 o
  -7   2   4       18.76       21.06      0.66 o
  -6   2   4       49.31       58.33      1.13 o
  -5   2   4       30.65       32.01      0.58 o
  -4   2   4      170.25      181.80      2.96 o
  -3   2   4        3.68        6.60      0.23 o
  -2   2   4      156.06      181.62      1.89 o
  -1   2   4      139.48      158.06      1.85 o
   0   2   4      448.16      489.23      5.12 o
   1   2   4       18.40       19.95      0.54 o
   2   2   4       30.51       34.13      0.93 o
   3   2   4        0.14       -0.33      0.33 o
   4   2   4        1.47        2.17      0.49 o
   5   2   4       25.76       26.26      1.19 o
   6   2   4       35.65       33.64      1.36 o
   7   2   4        4.21        4.07      0.82 o
   8   2   4        0.18       -0.21      1.07 o
 -13   3   4        0.18        0.29      0.87 o
 -12   3   4        4.09        4.75      1.28 o
 -11   3   4       21.83       24.21      1.49 o
 -10   3   4        9.89       10.65      0.95 o
  -9   3   4        1.22        2.05      0.53 o
  -8   3   4       54.75       51.01      1.40 o
  -7   3   4        1.94        3.00      0.31 o
  -6   3   4       24.32       22.65      0.90 o
  -5   3   4       12.53       12.34      0.62 o
  -4   3   4        2.65        2.94      0.37 o
  -3   3   4        3.66        7.38      0.57 o
  -2   3   4       17.18       20.71      0.54 o
  -1   3   4      313.26      350.47      3.76 o
   0   3   4      159.83      169.80      1.95 o
   1   3   4      201.80      200.76      2.60 o
   2   3   4        0.00       -0.04      0.23 o
   3   3   4      144.12      148.23      3.14 o
   4   3   4      294.05      296.60      5.22 o
   5   3   4       21.31       19.18      1.07 o
   6   3   4       31.48       29.24      1.31 o
   7   3   4       15.56       18.40      2.14 o
   8   3   4        0.87        1.93      1.50 o
 -13   4   4        1.55        1.10      0.97 o
 -12   4   4        0.53        0.88      0.82 o
 -11   4   4        4.12        3.98      0.91 o
 -10   4   4        1.00       -0.06      0.46 o
  -9   4   4        5.41        3.13      0.53 o
  -8   4   4        0.91        1.46      0.44 o
  -7   4   4       19.67       18.23      0.85 o
  -6   4   4        4.19        4.16      0.44 o
  -5   4   4        0.25       -0.13      0.49 o
  -4   4   4        0.00        0.17      0.28 o
  -3   4   4      169.80      168.75      2.00 o
  -2   4   4      177.12      177.02      2.33 o
  -1   4   4       15.52       18.18      0.77 o
   0   4   4       10.78        9.63      0.43 o
   1   4   4       48.57       54.99      1.03 o
   2   4   4        9.71       10.20      0.56 o
   3   4   4      143.19      134.56      2.88 o
   4   4   4      101.16       94.15      3.12 o
   5   4   4        1.79        2.21      0.62 o
   6   4   4        0.01       -0.53      0.53 o
   7   4   4        0.39        0.86      1.28 o
 -13   5   4        0.00       -0.77      0.87 o
 -12   5   4        0.06       -0.43      1.28 o
 -11   5   4        0.17        0.86      0.76 o
 -10   5   4        1.72        1.33      0.53 o
  -9   5   4        1.62        1.85      0.53 o
  -8   5   4       10.03        9.23      0.69 o
  -7   5   4        1.98        1.21      0.40 o
  -6   5   4       40.80       40.93      1.06 o
  -5   5   4      115.01      118.95      2.02 o
  -4   5   4      209.22      204.32      3.05 o
  -3   5   4        5.53        5.05      0.32 o
  -2   5   4      128.93      140.75      1.77 o
  -1   5   4       66.58       62.99      0.99 o
   0   5   4       19.17       22.17      0.66 o
   1   5   4       80.85       78.59      1.61 o
   2   5   4      200.91      202.97      5.22 o
   3   5   4       24.19       27.34      1.22 o
   4   5   4       12.90       14.45      0.97 o
   5   5   4        4.68        5.86      0.82 o
   6   5   4        0.21        0.64      0.82 o
 -12   6   4        0.00        0.32      0.76 o
 -11   6   4        3.36        2.96      1.71 o
 -10   6   4        1.29        0.86      0.62 o
  -9   6   4        3.51        3.01      0.62 o
  -8   6   4       23.81       24.65      0.95 o
  -7   6   4        4.52        4.38      0.68 o
  -6   6   4        0.51        0.54      0.36 o
  -5   6   4        6.88        7.64      0.63 o
  -4   6   4        4.66        5.79      0.49 o
  -3   6   4       38.49       39.80      0.80 o
  -2   6   4       27.80       26.75      0.65 o
  -1   6   4        3.92        3.97      0.41 o
   0   6   4        0.03       -0.34      0.34 o
   1   6   4       39.04       42.79      1.47 o
   2   6   4       35.01       35.68      1.40 o
   3   6   4        0.27       -0.21      0.53 o
   4   6   4        1.78        0.97      0.65 o
   5   6   4        1.26        1.89      1.50 o
 -12   7   4        0.43        0.97      0.82 o
 -11   7   4        3.61        3.65      0.74 o
 -10   7   4        1.03        1.14      0.62 o
  -9   7   4        4.68        3.33      0.58 o
  -8   7   4        2.98        2.32      0.50 o
  -7   7   4       12.21       15.81      0.77 o
  -6   7   4       42.75       38.69      1.10 o
  -5   7   4        1.18        1.42      0.41 o
  -4   7   4       49.12       49.25      1.98 o
  -3   7   4        2.79        3.71      0.57 o
  -2   7   4       33.37       32.89      0.89 o
  -1   7   4        1.15        1.15      0.67 o
   0   7   4        7.35        8.88      0.78 o
   1   7   4       17.39       19.89      1.15 o
   2   7   4        2.75        3.37      0.69 o
   3   7   4        0.47       -0.02      0.57 o
   4   7   4        4.81        5.44      1.13 o
 -12   8   4        0.19        0.21      0.91 o
 -11   8   4        1.01        0.95      0.69 o
 -10   8   4        7.59        8.02      0.82 o
  -9   8   4        2.13        1.51      0.52 o
  -8   8   4        8.97        8.86      0.66 o
  -7   8   4        8.03        8.83      0.66 o
  -6   8   4        8.33        6.60      0.57 o
  -5   8   4        1.36       -0.09      0.38 o
  -4   8   4        0.76        0.64      0.49 o
  -3   8   4        0.02       -0.30      0.58 o
  -2   8   4        4.08        7.93      0.87 o
  -1   8   4       17.39       13.99      1.21 o
   0   8   4        9.01        9.11      0.90 o
   1   8   4        0.84        0.21      0.62 o
   2   8   4        7.89        9.65      1.01 o
   3   8   4        1.39        0.36      0.97 o
 -11   9   4        2.14        1.15      0.97 o
 -10   9   4        0.30        1.78      0.69 o
  -9   9   4        1.15        3.37      0.75 o
  -8   9   4        1.86        2.23      0.56 o
  -7   9   4        0.09        0.08      0.47 o
  -6   9   4        0.08       -0.10      0.39 o
  -5   9   4        1.11        0.21      0.53 o
  -4   9   4        6.61        6.33      0.68 o
  -3   9   4        0.29        0.51      0.71 o
  -2   9   4       16.56       13.48      1.93 o
  -1   9   4       71.01       75.54      4.28 o
   0   9   4        3.11        2.68      0.97 o
   1   9   4        0.01        0.86      1.28 o
 -10  10   4        4.50        3.80      0.82 o
  -9  10   4       10.37       12.94      1.07 o
  -8  10   4        3.91        5.98      0.82 o
  -7  10   4        2.94        5.21      0.82 o
  -6  10   4        0.59        1.49      0.65 o
  -5  10   4        0.01        0.16      0.57 o
  -4  10   4        0.88        0.31      0.67 o
  -3  10   4        8.78        8.56      1.71 o
  -2  10   4       20.98       14.98      2.14 o
  -1  10   4       28.58       33.17      3.21 o
   0  10   4        2.00        0.64      1.28 o
  -9  11   4        0.78        1.86      0.82 o
  -8  11   4        0.90        0.11      0.96 o
  -7  11   4        0.08        0.54      0.91 o
  -6  11   4        2.41        4.92      1.71 o
  -5  11   4        3.13        5.56      1.71 o
  -4  11   4        7.78        8.56      1.93 o
  -3  11   4       20.47       21.61      2.78 o
   1 -14   5        9.29       13.05      1.93 o
   2 -14   5       17.27       20.76      2.35 o
   3 -14   5       34.02       35.04      2.35 o
   4 -14   5       23.94       30.70      0.99 o
   5 -14   5       13.11       12.05      0.72 o
   6 -14   5        0.71        1.34      0.56 o
   7 -14   5        0.13       -0.07      0.56 o
   8 -14   5        1.97        3.65      0.71 o
  -1 -13   5        1.16        0.43      1.28 o
   0 -13   5        5.09        4.49      1.50 o
   1 -13   5        8.05        9.63      1.71 o
   2 -13   5        0.59        2.88      0.69 o
   3 -13   5        5.87        4.95      0.52 o
   4 -13   5       10.10       10.63      0.64 o
   5 -13   5        1.55        2.41      0.46 o
   6 -13   5        0.12        0.07      0.41 o
   7 -13   5        3.70        3.57      0.66 o
   8 -13   5        0.53       -0.29      0.71 o
   9 -13   5        8.14        7.91      0.94 o
  -3 -12   5        1.53        4.28      1.71 o
  -2 -12   5        4.27        5.78      1.50 o
  -1 -12   5        0.36        0.64      1.07 o
   0 -12   5       41.35       48.58      3.21 o
   1 -12   5       46.77       44.15      1.78 o
   2 -12   5      100.30      108.34      2.92 o
   3 -12   5       76.33       73.57      1.51 o
   4 -12   5        4.86        4.60      0.52 o
   5 -12   5       16.07       18.77      0.78 o
   6 -12   5        5.47        4.73      0.58 o
   7 -12   5        7.38        7.16      0.59 o
   8 -12   5       10.79       10.84      0.80 o
   9 -12   5        1.59        2.09      0.78 o
  10 -12   5        0.00        0.52      0.78 o
  -4 -11   5        8.61        6.63      1.71 o
  -3 -11   5       16.49       25.04      2.57 o
  -2 -11   5        0.03        1.28      1.07 o
  -1 -11   5        1.12        0.19      0.67 o
   0 -11   5        4.67        5.05      0.69 o
   1 -11   5        2.68        3.61      0.43 o
   2 -11   5        0.13       -0.36      0.36 o
   3 -11   5        5.79        6.99      0.55 o
   4 -11   5        1.06        0.70      0.43 o
   5 -11   5       21.29       20.93      0.88 o
   6 -11   5        5.21        6.54      0.62 o
   7 -11   5       19.77       20.76      1.14 o
   8 -11   5       25.01       22.22      1.01 o
   9 -11   5       12.55       12.15      0.87 o
  10 -11   5        0.04       -0.59      0.59 o
  11 -11   5        0.03       -0.51      0.69 o
  -5 -10   5        0.01       -1.07      1.28 o
  -4 -10   5        7.48        8.77      1.71 o
  -3 -10   5        8.84        9.63      1.71 o
  -2 -10   5       13.61       14.12      1.13 o
  -1 -10   5       68.29       60.43      2.10 o
   0 -10   5       93.95       87.38      1.54 o
   1 -10   5        2.11        1.91      0.40 o
   2 -10   5       16.90       15.06      0.59 o
   3 -10   5       22.41       26.62      0.90 o
   4 -10   5       54.33       53.44      1.25 o
   5 -10   5       18.17       17.72      1.14 o
   6 -10   5       79.21       78.20      2.29 o
   7 -10   5        0.01        0.68      0.47 o
   8 -10   5        7.48        6.86      0.66 o
   9 -10   5        2.78        1.63      0.54 o
  10 -10   5        0.00       -0.52      0.52 o
  11 -10   5        1.85        0.92      0.72 o
  -6  -9   5        2.50        2.35      1.50 o
  -5  -9   5       40.63       50.50      3.42 o
  -4  -9   5       22.75       16.69      1.93 o
  -3  -9   5        8.84        6.21      0.91 o
  -2  -9   5       54.02       55.30      2.04 o
  -1  -9   5       69.69       72.08      1.35 o
   0  -9   5       10.11        9.07      0.61 o
   1  -9   5        9.00        9.95      0.51 o
   2  -9   5        1.62        1.18      0.30 o
   3  -9   5        3.50        2.86      0.39 o
   4  -9   5        0.29       -0.13      0.25 o
   5  -9   5        1.76        1.17      0.39 o
   6  -9   5       50.73       42.82      1.52 o
   7  -9   5        0.38       -0.42      0.42 o
   8  -9   5        0.01        0.16      0.45 o
   9  -9   5        3.19        3.57      0.53 o
  10  -9   5        0.22        0.38      0.52 o
  11  -9   5        4.94        4.01      0.69 o
  -7  -8   5        2.47        4.71      1.50 o
  -6  -8   5        0.27        0.21      1.28 o
  -5  -8   5        4.80        5.35      1.50 o
  -4  -8   5       48.38       43.32      1.80 o
  -3  -8   5      114.34      110.22      2.92 o
  -2  -8   5        1.32        1.10      0.34 o
  -1  -8   5       47.89       47.85      1.03 o
   0  -8   5        0.15        0.13      0.31 o
   1  -8   5        7.50        7.99      0.54 o
   2  -8   5       20.95       19.51      0.65 o
   3  -8   5       30.16       26.16      0.83 o
   4  -8   5      111.47      108.80      1.90 o
   5  -8   5       18.69       20.68      0.90 o
   6  -8   5        7.94        8.03      0.65 o
   7  -8   5       30.63       27.56      1.11 o
   8  -8   5        3.20        2.89      0.50 o
   9  -8   5        8.90        8.86      0.64 o
  10  -8   5        0.00       -0.01      0.45 o
  11  -8   5        1.26        0.11      0.46 o
  -8  -7   5       11.97       15.62      2.14 o
  -7  -7   5        1.17        2.14      1.28 o
  -6  -7   5        9.51        7.80      1.50 o
  -5  -7   5       14.69       13.85      1.13 o
  -4  -7   5        0.00        0.00      1.07 o
  -3  -7   5        7.47        7.05      0.60 o
  -2  -7   5       93.77       81.52      1.73 o
  -1  -7   5       97.82      105.93      1.66 o
   0  -7   5      219.67      229.89      3.26 o
   1  -7   5      147.33      146.62      2.27 o
   2  -7   5       29.22       31.05      0.86 o
   3  -7   5       20.42       14.15      0.55 o
   4  -7   5        2.77        3.32      0.40 o
   5  -7   5       25.57       22.45      0.95 o
   6  -7   5       37.07       37.70      1.04 o
   7  -7   5       32.61       29.57      1.15 o
   8  -7   5        3.91        4.67      0.47 o
   9  -7   5       18.98       16.51      0.82 o
  10  -7   5        3.71        3.66      0.53 o
  11  -7   5        0.28        0.10      0.44 o
  -9  -6   5       12.73       17.98      2.35 o
  -8  -6   5        2.24        4.49      1.50 o
  -7  -6   5        0.60        0.02      0.75 o
  -6  -6   5       36.89       32.68      1.64 o
  -5  -6   5        9.89        7.37      0.72 o
  -4  -6   5        1.91        2.86      0.46 o
  -3  -6   5      105.99      110.44      2.82 o
  -2  -6   5      115.47      113.34      1.66 o
  -1  -6   5       32.11       39.90      0.74 o
   0  -6   5        9.71       11.39      0.45 o
   1  -6   5        3.12        3.48      0.29 o
   2  -6   5        1.42        0.59      0.19 o
   3  -6   5       40.25       45.73      0.83 o
   4  -6   5       39.11       30.66      0.68 o
   5  -6   5        1.12        2.24      0.29 o
   6  -6   5       11.63       11.95      0.55 o
   7  -6   5       17.01       17.05      0.87 o
   8  -6   5        2.97        4.27      0.43 o
   9  -6   5        7.53        6.16      0.49 o
  10  -6   5        2.62        1.63      0.47 o
  11  -6   5        0.01       -0.04      0.45 o
 -10  -5   5        6.06        7.49      1.93 o
  -9  -5   5        5.30        2.78      1.50 o
  -8  -5   5        1.17       -0.33      0.86 o
  -7  -5   5       74.66       67.73      4.17 o
  -6  -5   5      104.89      101.26      2.15 o
  -5  -5   5        0.00       -0.15      0.44 o
  -4  -5   5        8.85        7.76      0.59 o
  -3  -5   5       13.64       13.71      0.53 o
  -2  -5   5      200.55      201.37      2.60 o
  -1  -5   5      469.49      462.73      5.26 o
   0  -5   5      175.35      183.12      2.31 o
   1  -5   5      173.49      176.60      2.25 o
   2  -5   5        1.57        0.49      0.18 o
   3  -5   5       46.68       49.72      0.84 o
   4  -5   5       81.48       72.20      1.22 o
   5  -5   5        0.01       -0.03      0.22 o
   6  -5   5        0.49        0.04      0.24 o
   7  -5   5       29.99       28.65      0.80 o
   8  -5   5       22.15       20.71      0.93 o
   9  -5   5        2.31        2.03      0.39 o
  10  -5   5        8.60        9.42      0.65 o
  11  -5   5        2.11        1.50      1.07 o
 -10  -4   5        1.64        0.43      1.50 o
  -9  -4   5        0.60        0.19      0.75 o
  -8  -4   5        0.10       -0.32      0.75 o
  -7  -4   5       90.01       81.90      1.93 o
  -6  -4   5       15.86       18.32      0.90 o
  -5  -4   5      488.79      469.55     17.47 o
  -4  -4   5      505.05      466.92      6.01 o
  -3  -4   5       73.31       80.07      1.28 o
  -2  -4   5      261.85      249.00      2.76 o
  -1  -4   5     1435.40     1611.30     17.45 o
   0  -4   5      561.88      586.54      6.58 o
   1  -4   5      207.00      219.42      2.70 o
   2  -4   5      488.19      465.06      4.83 o
   3  -4   5       13.66        9.40      0.48 o
   4  -4   5      141.01      145.63      1.83 o
   5  -4   5       10.10       10.44      0.45 o
   6  -4   5       15.66       17.10      0.73 o
   7  -4   5       60.31       58.57      1.18 o
   8  -4   5        1.10        0.58      0.31 o
   9  -4   5        0.17        0.30      0.34 o
  10  -4   5        0.95        0.43      1.07 o
  11  -4   5        0.00        0.00      1.07 o
 -11  -3   5        0.20       -1.28      1.28 o
 -10  -3   5        1.89        1.42      0.82 o
  -9  -3   5        0.80       -0.17      0.71 o
  -8  -3   5       45.53       41.06      2.23 o
  -7  -3   5        9.62        6.31      0.65 o
  -6  -3   5        1.28        1.29      0.40 o
  -5  -3   5       47.67       47.46      1.06 o
  -4  -3   5       29.11       28.49      0.78 o
  -3  -3   5        2.95        3.77      0.22 o
  -2  -3   5      124.94      152.05      1.76 o
  -1  -3   5      527.22      552.01      5.66 o
   0  -3   5        0.13       -0.24      0.24 o
   1  -3   5       23.92       20.35      0.60 o
   2  -3   5      129.86      127.31      1.55 o
   3  -3   5        5.06        2.35      0.20 o
   4  -3   5       69.65       71.14      1.03 o
   5  -3   5      131.88      142.26      2.00 o
   6  -3   5       16.11       15.22      0.70 o
   7  -3   5        0.25        0.30      0.32 o
   8  -3   5        6.80        6.26      0.55 o
   9  -3   5        0.03       -0.67      0.67 o
  10  -3   5       10.08        8.13      1.71 o
 -11  -2   5        0.19       -0.19      1.39 o
 -10  -2   5        0.11        0.07      0.67 o
  -9  -2   5       53.65       47.55      1.52 o
  -8  -2   5       67.34       60.94      1.64 o
  -7  -2   5      138.07      134.28      2.18 o
  -6  -2   5        6.26        9.46      0.50 o
  -5  -2   5       84.97       88.15      1.31 o
  -4  -2   5       15.20       15.39      0.44 o
  -3  -2   5      752.98      863.07      8.06 o
  -2  -2   5     1090.34     1191.38     11.88 o
  -1  -2   5     2941.12     3012.57     29.55 o
   0  -2   5       26.73       33.58      0.61 o
   1  -2   5      456.14      425.69      4.88 o
   2  -2   5      568.46      552.13      5.28 o
   3  -2   5        2.40        2.85      0.20 o
   4  -2   5       51.51       55.99      1.36 o
   5  -2   5      103.74      113.35      1.74 o
   6  -2   5        0.01        0.35      0.40 o
   7  -2   5       13.59       14.36      0.56 o
   8  -2   5        0.58        1.18      0.76 o
   9  -2   5        0.31        0.32      0.96 o
  10  -2   5        1.11        2.14      1.28 o
 -12  -1   5        0.16       -0.21      0.86 o
 -11  -1   5        0.06        0.21      0.86 o
 -10  -1   5       15.41       17.10      1.07 o
  -9  -1   5        1.28        0.93      0.77 o
  -8  -1   5        0.09        0.60      0.41 o
  -7  -1   5       66.95       64.18      1.33 o
  -6  -1   5      101.50      101.02      2.34 o
  -5  -1   5        1.66        2.17      0.26 o
  -4  -1   5       92.02      110.68      1.60 o
  -3  -1   5      118.52      159.36      1.90 o
  -2  -1   5       36.52       39.57      0.78 o
  -1  -1   5      102.31      103.44      1.31 o
   0  -1   5      779.48      817.57      9.03 o
   1  -1   5       43.91       42.58      0.97 o
   2  -1   5       98.34      117.55      1.48 o
   3  -1   5        5.50       13.62      0.43 o
   4  -1   5        0.29        0.22      0.25 o
   5  -1   5        3.63        4.40      0.27 o
   6  -1   5       14.98       17.72      0.62 o
   7  -1   5        2.48        2.03      0.76 o
   8  -1   5       46.85       44.20      1.97 o
   9  -1   5        4.85        5.46      1.06 o
 -12   0   5        0.16        0.00      0.86 o
 -11   0   5        4.79        1.28      0.71 o
 -10   0   5       10.36        7.10      0.82 o
  -9   0   5       50.69       48.29      1.19 o
  -8   0   5        1.04        0.93      0.38 o
  -7   0   5       11.77       11.90      0.58 o
  -6   0   5       15.07       15.87      0.86 o
  -5   0   5       84.30      105.56      1.51 o
  -4   0   5       20.33       22.87      0.61 o
  -3   0   5      345.07      371.73      3.94 o
  -2   0   5      229.22      212.88      2.60 o
  -1   0   5        0.02        0.55      0.42 o
   0   0   5      166.56      155.68      1.86 o
   1   0   5        2.35        3.10      0.24 o
   2   0   5       30.59       35.05      1.02 o
   3   0   5       60.82       64.16      1.25 o
   4   0   5       28.88       31.93      0.59 o
   5   0   5      101.50      108.73      1.98 o
   6   0   5        7.24        7.50      0.69 o
   7   0   5        1.99        2.68      0.91 o
   8   0   5        2.42        2.03      0.76 o
   9   0   5        1.93        0.43      1.07 o
 -12   1   5        0.24        0.51      0.71 o
 -11   1   5        2.99        4.51      1.28 o
 -10   1   5        2.76        2.48      0.65 o
  -9   1   5       67.24       67.53      1.72 o
  -8   1   5        7.43        6.43      0.50 o
  -7   1   5       48.14       45.82      1.06 o
  -6   1   5       83.11       82.04      1.46 o
  -5   1   5      162.96      170.70      2.48 o
  -4   1   5       77.96       76.80      1.02 o
  -3   1   5      459.69      442.98      4.61 o
  -2   1   5      410.60      433.97      4.95 o
  -1   1   5      438.78      443.66      4.70 o
   0   1   5      384.43      414.66      4.40 o
   1   1   5        1.71        1.13      0.19 o
   2   1   5       24.80       27.36      0.57 o
   3   1   5       65.71       67.80      0.99 o
   4   1   5       10.39       11.57      0.61 o
   5   1   5       21.18       21.02      1.02 o
   6   1   5       86.73       81.87      2.14 o
   7   1   5        2.58        1.28      0.76 o
   8   1   5        1.64       -0.21      0.76 o
 -12   2   5        2.68        4.53      1.71 o
 -11   2   5       11.38       12.57      1.13 o
 -10   2   5        2.97        2.87      0.59 o
  -9   2   5        2.03        0.63      0.42 o
  -8   2   5        0.03       -0.39      0.40 o
  -7   2   5       56.12       51.24      1.10 o
  -6   2   5       33.74       37.84      0.86 o
  -5   2   5       94.54      102.20      1.83 o
  -4   2   5        0.42       -0.03      0.16 o
  -3   2   5       77.14       66.97      0.92 o
  -2   2   5       35.66       32.82      0.62 o
  -1   2   5       52.20       50.12      0.82 o
   0   2   5       25.27       31.15      0.62 o
   1   2   5        2.31        4.20      0.33 o
   2   2   5        0.01       -0.14      0.26 o
   3   2   5       43.93       43.04      1.09 o
   4   2   5        1.16        1.07      0.61 o
   5   2   5        1.76        2.00      0.62 o
   6   2   5        7.92        7.78      0.78 o
   7   2   5        3.41        3.53      0.91 o
   8   2   5        0.57        0.21      1.28 o
 -12   3   5        2.16        3.86      0.97 o
 -11   3   5        2.02        1.46      0.65 o
 -10   3   5        2.75        2.60      0.59 o
  -9   3   5        2.35        2.63      0.62 o
  -8   3   5        1.63        1.32      0.50 o
  -7   3   5       22.70       24.43      0.97 o
  -6   3   5      132.87      141.70      2.59 o
  -5   3   5        0.30        0.49      0.40 o
  -4   3   5       24.42       22.52      0.72 o
  -3   3   5      138.93      142.84      1.87 o
  -2   3   5      168.35      173.07      2.05 o
  -1   3   5       93.33       94.80      1.28 o
   0   3   5       20.75       20.96      0.50 o
   1   3   5       67.63       75.36      1.35 o
   2   3   5       18.66       17.76      0.80 o
   3   3   5       65.86       62.85      1.73 o
   4   3   5       56.86       58.66      2.28 o
   5   3   5        4.22        4.56      0.69 o
   6   3   5        0.08        0.05      0.57 o
   7   3   5        0.08       -0.64      1.07 o
 -12   4   5       25.66       31.57      3.21 o
 -11   4   5        1.38        1.05      0.59 o
 -10   4   5        0.41       -0.50      0.57 o
  -9   4   5        0.63        0.70      0.53 o
  -8   4   5        1.69        0.76      0.46 o
  -7   4   5        0.03       -0.28      0.47 o
  -6   4   5        0.63        1.26      0.40 o
  -5   4   5      119.90      114.47      1.99 o
  -4   4   5       21.31       17.29      0.59 o
  -3   4   5        5.42        5.57      0.35 o
  -2   4   5        0.06        0.70      0.23 o
  -1   4   5       15.93       19.75      0.51 o
   0   4   5        6.06        5.38      0.41 o
   1   4   5       24.90       21.89      0.78 o
   2   4   5       11.84       11.78      0.78 o
   3   4   5        1.19        1.36      0.53 o
   4   4   5       17.68       17.21      1.02 o
   5   4   5        7.12        8.75      0.86 o
   6   4   5        0.08       -0.21      0.60 o
 -12   5   5        0.41        1.11      0.82 o
 -11   5   5        0.80        0.27      0.59 o
 -10   5   5        7.20        8.02      0.78 o
  -9   5   5       21.94       22.58      1.05 o
  -8   5   5        5.39        5.25      0.65 o
  -7   5   5       13.46       13.02      0.74 o
  -6   5   5       18.69       20.31      0.80 o
  -5   5   5        0.66        1.51      0.38 o
  -4   5   5       30.42       26.68      0.86 o
  -3   5   5      117.48      123.07      1.88 o
  -2   5   5        6.52        6.15      0.34 o
  -1   5   5       22.92       20.21      0.68 o
   0   5   5       21.18       23.02      1.02 o
   1   5   5       22.99       20.22      0.80 o
   2   5   5        0.49        0.49      0.69 o
   3   5   5        5.19        6.33      0.78 o
   4   5   5        0.46       -0.36      0.72 o
   5   5   5        0.05       -0.64      0.64 o
 -12   6   5        0.01       -0.26      0.71 o
 -11   6   5        1.54        0.32      0.63 o
 -10   6   5        1.71        1.07      0.59 o
  -9   6   5       41.76       41.54      1.30 o
  -8   6   5       12.16       10.48      0.71 o
  -7   6   5        1.04       -0.02      0.39 o
  -6   6   5        3.13        3.28      0.50 o
  -5   6   5        0.92        0.83      0.38 o
  -4   6   5        3.89        4.99      0.44 o
  -3   6   5        1.42        1.32      0.30 o
  -2   6   5       21.90       20.01      0.71 o
  -1   6   5        1.59        1.28      0.36 o
   0   6   5        3.95        2.67      0.47 o
   1   6   5        1.91        1.88      0.57 o
   2   6   5        0.50       -0.43      0.49 o
   3   6   5        0.17        0.03      0.57 o
   4   6   5        3.71        3.55      0.82 o
 -12   7   5        0.05       -0.86      0.86 o
 -11   7   5        1.39        0.36      0.94 o
 -10   7   5        0.80        0.04      0.52 o
  -9   7   5        5.87        7.07      0.69 o
  -8   7   5        1.13        1.80      0.50 o
  -7   7   5        1.86        1.46      0.50 o
  -6   7   5        3.71        3.85      0.83 o
  -5   7   5       25.26       29.29      1.20 o
  -4   7   5        6.11        4.30      0.59 o
  -3   7   5        0.13        0.36      0.39 o
  -2   7   5        0.52       -0.03      0.46 o
  -1   7   5       61.70       62.10      1.79 o
   0   7   5       30.55       29.56      1.35 o
   1   7   5        7.67        5.07      0.78 o
   2   7   5        2.96        2.79      0.72 o
   3   7   5        0.34       -0.86      1.07 o
 -11   8   5        4.37        3.47      0.92 o
 -10   8   5        0.94        0.85      0.58 o
  -9   8   5        2.22        3.80      0.64 o
  -8   8   5       13.76       15.22      0.99 o
  -7   8   5        0.01        0.18      0.45 o
  -6   8   5       13.36       19.83      0.92 o
  -5   8   5        6.55        8.00      1.24 o
  -4   8   5        0.84        0.86      0.55 o
  -3   8   5       10.02       10.41      1.03 o
  -2   8   5       14.09       14.57      0.97 o
  -1   8   5        2.78        3.93      0.97 o
   0   8   5       15.68       16.38      1.43 o
   1   8   5        0.01        0.00      1.28 o
   2   8   5        0.67        0.86      1.39 o
 -11   9   5        0.50        0.64      0.72 o
 -10   9   5        6.61        5.94      1.07 o
  -9   9   5        0.49        0.65      0.58 o
  -8   9   5        3.37        3.21      0.63 o
  -7   9   5        8.06        9.57      0.74 o
  -6   9   5        0.15       -0.51      0.51 o
  -5   9   5        0.69       -0.53      0.53 o
  -4   9   5        0.00       -0.45      1.18 o
  -3   9   5       13.83       11.00      1.18 o
  -2   9   5       32.43       34.03      3.00 o
  -1   9   5       14.56       15.19      2.14 o
   0   9   5        9.58        7.06      1.93 o
  -9  10   5        0.40       -0.12      0.72 o
  -8  10   5        2.09        1.75      0.78 o
  -7  10   5        5.63        6.40      0.85 o
  -6  10   5        4.98        6.64      1.36 o
  -5  10   5        1.39        3.01      0.91 o
  -4  10   5        0.35        1.64      0.87 o
  -3  10   5        0.04        4.07      1.50 o
  -2  10   5        9.35        5.35      1.71 o
   1 -14   6        0.95        2.78      1.50 o
   2 -14   6       19.14       22.00      1.93 o
   3 -14   6        9.60       13.23      0.93 o
   4 -14   6       24.33       28.44      0.92 o
   5 -14   6        9.30        8.77      0.60 o
   6 -14   6        0.07       -0.11      0.46 o
   7 -14   6        2.25        2.11      0.77 o
   8 -14   6        2.58        3.21      1.06 o
  -1 -13   6        1.76        1.50      1.28 o
   0 -13   6        0.41       -0.21      1.07 o
   1 -13   6        4.15        6.45      0.85 o
   2 -13   6       56.19       67.32      2.04 o
   3 -13   6       36.52       48.76      1.32 o
   4 -13   6       58.36       57.65      1.28 o
   5 -13   6       10.40       10.87      0.70 o
   6 -13   6        0.01        0.11      0.41 o
   7 -13   6        0.45        0.48      0.49 o
   8 -13   6       12.71       14.61      0.84 o
   9 -13   6        3.19        4.09      0.74 o
  -3 -12   6        0.96        2.78      1.50 o
  -2 -12   6        1.70        1.71      1.28 o
  -1 -12   6       10.48       11.34      1.71 o
   0 -12   6       18.71       19.51      1.10 o
   1 -12   6       21.47       22.14      1.24 o
   2 -12   6       52.39       59.56      1.39 o
   3 -12   6        8.18       11.22      0.62 o
   4 -12   6        0.30       -0.17      0.40 o
   5 -12   6       22.87       21.01      1.52 o
   6 -12   6        0.40       -0.15      0.45 o
   7 -12   6        0.40        0.31      0.42 o
   8 -12   6        5.60        7.31      0.85 o
   9 -12   6        7.59        6.47      0.80 o
  10 -12   6        2.94        3.20      0.82 o
  -4 -11   6        0.11        0.64      1.28 o
  -3 -11   6        0.42       -0.64      1.07 o
  -2 -11   6       29.82       28.05      1.58 o
  -1 -11   6       10.92       11.09      1.13 o
   0 -11   6        9.10        9.07      0.64 o
   1 -11   6        1.15        1.18      0.41 o
   2 -11   6       10.18        8.99      0.77 o
   3 -11   6        1.26        2.17      0.41 o
   4 -11   6        2.17        1.81      0.41 o
   5 -11   6        9.90       12.55      0.75 o
   6 -11   6       30.08       29.32      1.06 o
   7 -11   6       10.31       10.46      0.77 o
   8 -11   6        7.61        6.31      0.67 o
   9 -11   6        1.81        2.36      0.61 o
  10 -11   6        0.15        0.47      0.51 o
  -5 -10   6        1.85        3.42      1.50 o
  -4 -10   6        6.92        5.56      1.50 o
  -3 -10   6       13.36       14.31      1.39 o
  -2 -10   6        0.00        0.64      0.76 o
  -1 -10   6      127.46      128.30      2.79 o
   0 -10   6        0.26       -0.21      0.39 o
   1 -10   6        8.43        7.94      0.55 o
   2 -10   6        0.13       -0.15      0.36 o
   3 -10   6       84.17       79.96      1.47 o
   4 -10   6       18.10       17.07      0.69 o
   5 -10   6        0.01        0.39      0.38 o
   6 -10   6        1.28        1.15      0.47 o
   7 -10   6       42.54       45.48      1.99 o
   8 -10   6        5.15        5.17      0.55 o
   9 -10   6        2.20        2.68      0.53 o
  10 -10   6        1.77        1.02      0.54 o
  11 -10   6        3.65        3.42      1.71 o
  -6  -9   6        0.26        1.28      1.28 o
  -5  -9   6       18.84       15.41      2.14 o
  -4  -9   6        1.14       -0.11      0.76 o
  -3  -9   6       59.17       61.30      2.78 o
  -2  -9   6       68.17       65.92      1.85 o
  -1  -9   6       76.73       78.52      1.71 o
   0  -9   6      131.24      135.70      2.30 o
   1  -9   6        0.08        0.34      0.34 o
   2  -9   6        4.53        3.86      0.40 o
   3  -9   6        4.43        6.19      0.49 o
   4  -9   6       49.74       44.20      1.01 o
   5  -9   6       21.47       20.19      0.77 o
   6  -9   6        1.19        0.98      0.38 o
   7  -9   6        1.43        0.68      0.40 o
   8  -9   6       10.05        9.00      0.61 o
   9  -9   6        3.33        2.92      0.53 o
  10  -9   6        0.55        0.68      0.62 o
  11  -9   6        0.04       -0.35      0.49 o
  -7  -8   6       36.70       46.22      3.21 o
  -6  -8   6        3.28        2.57      1.50 o
  -5  -8   6        7.96        9.70      1.13 o
  -4  -8   6       66.54       70.58      2.31 o
  -3  -8   6       10.55        8.43      1.08 o
  -2  -8   6       91.10       93.37      1.61 o
  -1  -8   6       34.16       40.93      1.06 o
   0  -8   6       95.03       95.13      1.79 o
   1  -8   6        0.71        0.33      0.28 o
   2  -8   6        1.86        2.22      0.32 o
   3  -8   6        3.61        4.62      0.40 o
   4  -8   6       13.47       12.65      0.51 o
   5  -8   6       37.56       39.38      1.10 o
   6  -8   6        4.52        5.05      0.49 o
   7  -8   6        0.15       -0.49      0.49 o
   8  -8   6        2.22        1.92      0.45 o
   9  -8   6        1.44        1.97      0.52 o
  10  -8   6        1.21        1.20      0.49 o
  11  -8   6        3.29        2.93      0.58 o
  -8  -7   6        0.50        2.57      1.50 o
  -7  -7   6       10.73        9.24      1.13 o
  -6  -7   6        0.00       -0.31      0.86 o
  -5  -7   6        0.57        0.43      1.07 o
  -4  -7   6       80.99       72.13      1.88 o
  -3  -7   6      201.76      191.72      2.63 o
  -2  -7   6      140.43      131.79      1.98 o
  -1  -7   6        5.02        6.33      0.36 o
   0  -7   6       25.07       27.49      0.97 o
   1  -7   6        1.24        0.84      0.26 o
   2  -7   6       80.27       80.75      1.23 o
   3  -7   6       25.72       24.36      0.62 o
   4  -7   6        0.07       -0.25      0.26 o
   5  -7   6        0.14       -0.30      0.30 o
   6  -7   6       30.79       25.97      1.03 o
   7  -7   6        0.01       -0.28      0.36 o
   8  -7   6        5.97        6.30      0.53 o
   9  -7   6        6.19        4.68      0.51 o
  10  -7   6        0.07        0.48      0.45 o
  11  -7   6        0.00        0.10      0.48 o
  -9  -6   6       15.83       13.05      2.14 o
  -8  -6   6       11.38       12.53      1.61 o
  -7  -6   6        6.04        7.49      1.03 o
  -6  -6   6      159.69      152.53      3.84 o
  -5  -6   6      472.84      446.31      8.20 o
  -4  -6   6      357.86      358.94      4.88 o
  -3  -6   6      548.24      544.31      6.35 o
  -2  -6   6      143.05      153.58      1.89 o
  -1  -6   6        0.03        0.23      0.28 o
   0  -6   6       66.49       71.57      1.18 o
   1  -6   6        1.20        0.56      0.29 o
   2  -6   6       67.95       71.85      1.12 o
   3  -6   6        2.06        1.86      0.26 o
   4  -6   6        4.87        4.03      0.33 o
   5  -6   6       13.32       14.11      0.75 o
   6  -6   6        0.93        0.39      0.41 o
   7  -6   6        2.72        2.93      0.41 o
   8  -6   6        6.62        6.42      0.53 o
   9  -6   6        0.02        0.23      0.39 o
  10  -6   6        0.21       -0.42      0.42 o
  11  -6   6        1.44        1.50      1.28 o
 -10  -5   6        0.77       -0.43      1.50 o
  -9  -5   6        0.20       -0.96      0.96 o
  -8  -5   6        0.09       -0.78      1.28 o
  -7  -5   6        0.18        0.24      0.67 o
  -6  -5   6        0.08        0.45      0.36 o
  -5  -5   6       58.59       58.41      1.32 o
  -4  -5   6        2.65        2.11      0.47 o
  -3  -5   6       64.70       71.03      1.24 o
  -2  -5   6        3.24        2.44      0.24 o
  -1  -5   6        0.58       -0.16      0.16 o
   0  -5   6      248.76      247.56      3.08 o
   1  -5   6     1693.38     1774.25     19.26 o
   2  -5   6       11.39        9.36      0.37 o
   3  -5   6        1.99        0.34      0.21 o
   4  -5   6        0.00       -0.09      0.22 o
   5  -5   6        4.94        6.38      0.37 o
   6  -5   6       34.50       34.88      0.90 o
   7  -5   6       41.05       39.43      0.99 o
   8  -5   6        2.61        2.76      0.45 o
   9  -5   6        0.24        0.52      0.39 o
  10  -5   6        0.01        0.64      1.07 o
 -10  -4   6        0.04       -0.06      0.74 o
  -9  -4   6        0.18       -0.71      0.71 o
  -8  -4   6       12.43       11.12      1.13 o
  -7  -4   6      177.10      162.21      3.17 o
  -6  -4   6      155.59      161.98      2.75 o
  -5  -4   6      832.08      825.59     10.34 o
  -4  -4   6        4.96        4.41      0.34 o
  -3  -4   6      184.90      179.42      2.13 o
  -2  -4   6       57.02       54.99      0.83 o
  -1  -4   6        2.06        1.68      0.21 o
   0  -4   6      375.67      402.67      4.71 o
   1  -4   6       13.07       12.08      0.48 o
   2  -4   6        0.09        0.16      0.22 o
   3  -4   6      438.68      425.22      4.24 o
   4  -4   6        0.54        1.48      0.20 o
   5  -4   6        2.46        1.52      0.26 o
   6  -4   6        7.44        8.64      0.44 o
   7  -4   6        0.28        0.55      0.33 o
   8  -4   6        4.44        4.19      0.40 o
   9  -4   6        3.56        3.82      0.87 o
  10  -4   6        4.64        5.99      1.50 o
 -11  -3   6        3.13        7.10      1.13 o
 -10  -3   6        0.88       -0.64      0.71 o
  -9  -3   6        1.40        0.62      0.67 o
  -8  -3   6        0.00       -0.29      0.49 o
  -7  -3   6      170.10      172.08      2.69 o
  -6  -3   6      125.57      121.84      2.16 o
  -5  -3   6       79.52       68.73      1.14 o
  -4  -3   6      199.52      173.68      2.24 o
  -3  -3   6        8.60        7.28      0.30 o
  -2  -3   6      189.69      192.69      2.20 o
  -1  -3   6     2710.11     3037.42     32.58 o
   0  -3   6     1008.56     1033.08     11.36 o
   1  -3   6       49.04       57.94      2.15 o
   2  -3   6       23.18       24.51      0.58 o
   3  -3   6       14.22       14.62      0.42 o
   4  -3   6       37.34       37.94      0.67 o
   5  -3   6       87.41       88.00      1.29 o
   6  -3   6        0.29        0.27      0.25 o
   7  -3   6        2.48        2.42      0.38 o
   8  -3   6        1.35        1.28      0.62 o
   9  -3   6        5.73        7.92      1.50 o
  10  -3   6        0.05       -0.43      1.07 o
 -11  -2   6        0.12        0.00      1.07 o
 -10  -2   6        9.76        9.51      1.82 o
  -9  -2   6       40.18       38.46      1.44 o
  -8  -2   6        3.77        4.80      0.62 o
  -7  -2   6      170.14      162.37      2.61 o
  -6  -2   6       22.53       20.62      0.80 o
  -5  -2   6      121.70      116.31      1.68 o
  -4  -2   6       28.25       34.39      0.66 o
  -3  -2   6      138.46      127.25      1.57 o
  -2  -2   6     1213.84     1293.82     14.14 o
  -1  -2   6      112.90      111.43      1.58 o
   0  -2   6        3.04        6.91      0.82 o
   1  -2   6      274.58      259.20      3.34 o
   2  -2   6        5.11        5.85      0.30 o
   3  -2   6       32.63       33.55      0.73 o
   4  -2   6        6.17        6.10      0.31 o
   5  -2   6        6.17        4.98      0.31 o
   6  -2   6       33.57       34.72      0.80 o
   7  -2   6        2.65        0.82      0.57 o
   8  -2   6        0.66        0.76      0.86 o
   9  -2   6        4.01        5.14      1.50 o
 -12  -1   6        2.46        3.42      1.28 o
 -11  -1   6        1.32        1.28      1.07 o
 -10  -1   6        5.95        7.64      0.97 o
  -9  -1   6      117.44      127.27      2.29 o
  -8  -1   6      167.11      179.93      2.85 o
  -7  -1   6        4.46        5.52      0.50 o
  -6  -1   6       28.28       31.24      0.79 o
  -5  -1   6       20.03       16.21      0.54 o
  -4  -1   6        0.03        0.25      0.18 o
  -3  -1   6      226.19      289.38      3.17 o
  -2  -1   6      258.25      257.04      3.14 o
  -1  -1   6      229.65      208.01      2.62 o
   0  -1   6      464.01      457.43      5.28 o
   1  -1   6       50.48       52.69      0.87 o
   2  -1   6       36.15       39.13      0.75 o
   3  -1   6      147.94      149.45      1.88 o
   4  -1   6        3.83        2.52      0.31 o
   5  -1   6        1.55        2.60      0.31 o
   6  -1   6        5.34        6.99      0.74 o
   7  -1   6       42.23       43.78      1.97 o
   8  -1   6        0.07       -0.07      0.67 o
   9  -1   6        0.46        0.86      1.28 o
 -12   0   6        0.45        0.43      1.07 o
 -11   0   6        1.13       -0.71      0.71 o
 -10   0   6       25.41       23.68      1.13 o
  -9   0   6        0.28        0.16      0.55 o
  -8   0   6        0.03       -0.02      0.39 o
  -7   0   6        9.16        9.36      0.58 o
  -6   0   6       31.71       30.60      0.85 o
  -5   0   6        7.09        5.32      0.56 o
  -4   0   6      633.46      634.60      6.55 o
  -3   0   6      484.05      481.20      5.53 o
  -2   0   6        9.46       14.27      0.80 o
  -1   0   6       57.36       55.94      1.01 o
   0   0   6       32.48       29.90      0.64 o
   1   0   6       67.42       75.81      1.11 o
   2   0   6        1.89        2.25      0.27 o
   3   0   6        1.44        0.74      0.23 o
   4   0   6       13.57       16.03      0.60 o
   5   0   6        0.04        0.81      0.41 o
   6   0   6        3.09        5.15      1.07 o
   7   0   6        0.34        0.32      0.61 o
   8   0   6        0.07        0.43      1.07 o
 -12   1   6        2.08        2.47      0.97 o
 -11   1   6       40.75       46.76      2.10 o
 -10   1   6       67.08       80.83      2.04 o
  -9   1   6        3.30        2.06      0.55 o
  -8   1   6        3.97        4.47      0.66 o
  -7   1   6       35.97       33.91      0.89 o
  -6   1   6        9.63       14.23      0.63 o
  -5   1   6        3.12        3.22      0.32 o
  -4   1   6        5.25        4.66      0.29 o
  -3   1   6       42.65       38.07      1.16 o
  -2   1   6      630.91      607.48      6.86 o
  -1   1   6       85.18       83.74      1.22 o
   0   1   6        0.28        0.19      0.19 o
   1   1   6       95.51       95.48      1.41 o
   2   1   6        0.19        0.26      0.30 o
   3   1   6       17.29       15.92      0.60 o
   4   1   6        1.34        1.50      0.43 o
   5   1   6       69.66       75.98      2.02 o
   6   1   6        0.18        0.71      0.67 o
   7   1   6        0.20       -0.02      1.18 o
   8   1   6        0.26        1.07      1.28 o
 -12   2   6        9.47        9.27      1.18 o
 -11   2   6       41.86       49.19      1.63 o
 -10   2   6       41.60       45.89      1.55 o
  -9   2   6        4.39        4.30      0.59 o
  -8   2   6        0.06        0.44      0.42 o
  -7   2   6       37.39       37.32      1.18 o
  -6   2   6        6.99        7.19      0.59 o
  -5   2   6       22.38       25.34      1.35 o
  -4   2   6       49.56       47.14      0.75 o
  -3   2   6       47.53       49.06      1.09 o
  -2   2   6        7.35        8.22      0.35 o
  -1   2   6       37.78       40.65      0.86 o
   0   2   6       13.73       12.58      0.44 o
   1   2   6       17.04       16.30      0.59 o
   2   2   6        9.31        7.23      0.45 o
   3   2   6        0.01        0.23      0.43 o
   4   2   6       15.34       14.49      0.86 o
   5   2   6        7.05        7.88      0.78 o
   6   2   6        0.51       -0.21      0.67 o
   7   2   6        1.11       -0.21      1.07 o
 -12   3   6        8.80       10.58      1.34 o
 -11   3   6        0.22        0.29      0.59 o
 -10   3   6        0.63        0.64      0.71 o
  -9   3   6        0.09       -0.44      0.44 o
  -8   3   6       19.39       22.08      1.02 o
  -7   3   6       65.98       71.84      1.75 o
  -6   3   6       51.43       45.74      1.30 o
  -5   3   6        0.41        0.84      0.40 o
  -4   3   6        5.69        4.03      0.37 o
  -3   3   6       91.88       89.88      1.27 o
  -2   3   6       33.47       34.31      0.72 o
  -1   3   6       63.85       65.80      1.04 o
   0   3   6        4.36        4.08      0.37 o
   1   3   6       11.62       11.21      0.59 o
   2   3   6        4.16        3.77      0.50 o
   3   3   6        1.65        2.92      0.62 o
   4   3   6        1.09        0.12      0.53 o
   5   3   6        9.70        9.45      0.90 o
   6   3   6        0.00       -0.86      1.07 o
 -12   4   6        8.12        9.40      0.90 o
 -11   4   6        0.12       -0.68      0.68 o
 -10   4   6        1.91        1.78      0.67 o
  -9   4   6       52.64       50.05      1.60 o
  -8   4   6       51.39       53.14      1.55 o
  -7   4   6       52.66       53.76      1.47 o
  -6   4   6       40.43       38.48      1.22 o
  -5   4   6       15.38       18.26      0.76 o
  -4   4   6       58.53       61.00      1.19 o
  -3   4   6       24.39       27.74      0.86 o
  -2   4   6       17.73       20.34      0.57 o
  -1   4   6        7.65        7.15      0.63 o
   0   4   6        1.17        0.64      0.32 o
   1   4   6       13.35       11.15      0.63 o
   2   4   6       43.63       38.92      1.44 o
   3   4   6        2.99        3.23      0.69 o
   4   4   6        2.61        4.12      0.82 o
   5   4   6        0.27        0.11      0.76 o
 -12   5   6        1.40        1.40      0.83 o
 -11   5   6        2.83        3.41      0.68 o
 -10   5   6        1.16        0.46      0.57 o
  -9   5   6       15.96       18.10      1.02 o
  -8   5   6       24.55       23.01      1.10 o
  -7   5   6        2.29        0.70      0.39 o
  -6   5   6       17.69       16.90      0.76 o
  -5   5   6       65.71       61.53      1.42 o
  -4   5   6       15.99       15.66      0.61 o
  -3   5   6        0.97        0.15      0.37 o
  -2   5   6        4.09        3.03      0.38 o
  -1   5   6        2.08        1.42      0.34 o
   0   5   6        4.20        4.15      0.58 o
   1   5   6        5.82        6.32      0.69 o
   2   5   6        1.22        0.69      0.53 o
   3   5   6       29.25       31.37      1.64 o
   4   5   6        0.00        0.21      1.07 o
   5   5   6        0.45        0.00      1.28 o
 -12   6   6        0.03       -0.44      0.68 o
 -11   6   6        3.50        3.92      0.92 o
 -10   6   6       14.28       14.29      1.02 o
  -9   6   6       12.57       13.15      0.92 o
  -8   6   6        0.03        0.50      0.47 o
  -7   6   6        0.57        0.13      0.42 o
  -6   6   6       21.98       21.87      1.33 o
  -5   6   6       17.19       14.37      0.74 o
  -4   6   6       16.41       15.12      0.67 o
  -3   6   6        0.08       -0.12      0.39 o
  -2   6   6       11.66       11.01      1.05 o
  -1   6   6        3.03        5.61      1.00 o
   0   6   6        9.47        8.12      0.78 o
   1   6   6        5.94        6.09      0.78 o
   2   6   6        2.39        2.35      0.69 o
   3   6   6        5.17        5.99      1.06 o
 -11   7   6        1.35        1.20      0.63 o
 -10   7   6        8.00        5.91      0.77 o
  -9   7   6        6.77        8.50      0.77 o
  -8   7   6        0.55        0.76      0.52 o
  -7   7   6       12.68       11.83      0.74 o
  -6   7   6       21.51       24.46      0.97 o
  -5   7   6        3.11        6.84      0.86 o
  -4   7   6        1.81        4.53      0.62 o
  -3   7   6        6.08        6.10      0.63 o
  -2   7   6       20.39       19.33      1.10 o
  -1   7   6        2.29        2.51      0.82 o
   0   7   6        0.68       -0.67      0.67 o
   1   7   6        9.74       12.41      1.93 o
   2   7   6        1.18        0.00      1.18 o
 -11   8   6        1.05        1.43      0.71 o
 -10   8   6        0.38        0.12      0.68 o
  -9   8   6       13.45       14.93      0.95 o
  -8   8   6        0.89        1.25      0.56 o
  -7   8   6        1.33        1.30      0.52 o
  -6   8   6        4.00        3.50      1.04 o
  -5   8   6        0.24       -0.43      0.62 o
  -4   8   6        2.51        3.12      0.69 o
  -3   8   6        0.90        2.55      0.82 o
  -2   8   6        3.10        4.92      1.50 o
  -1   8   6        4.11        5.56      1.71 o
   0   8   6        0.11        0.43      1.28 o
   1   8   6        3.40        2.78      1.50 o
 -10   9   6        0.86        1.17      0.74 o
  -9   9   6        0.15        1.16      0.65 o
  -8   9   6        5.69        5.59      0.76 o
  -7   9   6        0.85        0.71      0.77 o
  -6   9   6        4.34        6.33      0.89 o
  -5   9   6        1.40        2.10      0.87 o
  -4   9   6        8.05        8.13      1.39 o
  -3   9   6       18.99       21.36      3.00 o
  -2   9   6        7.81       13.91      2.14 o
  -1   9   6        0.22       -0.21      1.28 o
  -7  10   6        0.09       -1.05      1.11 o
  -6  10   6        0.31        0.45      0.82 o
  -5  10   6        0.29        0.27      0.82 o
  -4  10   6        0.26        1.50      1.50 o
   1 -14   7        6.37        7.32      1.61 o
   2 -14   7        0.01        0.62      0.85 o
   3 -14   7        0.01        1.34      0.53 o
   4 -14   7        5.03        7.84      0.74 o
   5 -14   7       27.38       29.30      1.00 o
   6 -14   7        3.71        3.50      0.55 o
   7 -14   7        0.26        0.24      0.49 o
  -1 -13   7        0.58        0.43      1.28 o
   0 -13   7        3.69        5.94      0.82 o
   1 -13   7       20.94       22.49      1.27 o
   2 -13   7        0.17        1.17      0.52 o
   3 -13   7        0.92        2.22      0.55 o
   4 -13   7        4.46        6.52      0.65 o
   5 -13   7        0.56        1.28      0.53 o
   6 -13   7        0.00        0.38      0.50 o
   7 -13   7        1.91        2.89      0.56 o
   8 -13   7        6.76        8.42      0.67 o
  -3 -12   7        1.17        1.50      1.28 o
  -2 -12   7        0.65        0.64      1.07 o
  -1 -12   7        0.60        0.96      0.76 o
   0 -12   7        1.78        3.52      1.03 o
   1 -12   7       10.08       14.26      0.74 o
   2 -12   7        0.23       -0.05      0.60 o
   3 -12   7       73.96       75.18      1.74 o
   4 -12   7       10.88        9.51      0.69 o
   5 -12   7        0.96        0.56      0.44 o
   6 -12   7        0.14        0.02      0.41 o
   7 -12   7        0.80        1.79      0.49 o
   8 -12   7       17.28       17.65      0.81 o
   9 -12   7        2.34        4.34      0.58 o
  -4 -11   7       27.72       32.10      2.78 o
  -3 -11   7        0.97        0.64      1.28 o
  -2 -11   7        2.99        1.44      0.82 o
  -1 -11   7        0.26       -0.04      0.47 o
   0 -11   7       15.08       17.50      0.85 o
   1 -11   7       39.10       42.94      1.32 o
   2 -11   7        0.69       -0.37      0.43 o
   3 -11   7        0.19       -0.09      0.38 o
   4 -11   7        9.79       10.11      0.61 o
   5 -11   7       11.10        9.20      0.61 o
   6 -11   7        0.15        0.60      0.37 o
   7 -11   7        2.00        2.45      0.49 o
   8 -11   7        0.08       -0.31      0.41 o
   9 -11   7        0.08       -0.39      0.45 o
  10 -11   7        0.08        0.33      0.56 o
  -5 -10   7       27.88       33.17      3.00 o
  -4 -10   7       31.31       34.43      2.57 o
  -3 -10   7        0.02       -0.48      0.67 o
  -2 -10   7       31.53       39.48      1.45 o
  -1 -10   7        0.06        0.13      0.41 o
   0 -10   7       13.64       13.95      0.72 o
   1 -10   7       10.66       12.69      0.63 o
   2 -10   7        3.81        4.22      0.54 o
   3 -10   7        8.26        8.63      0.55 o
   4 -10   7        7.43        7.33      0.51 o
   5 -10   7       26.47       24.01      0.78 o
   6 -10   7       41.49       37.71      0.98 o
   7 -10   7        4.25        3.94      0.57 o
   8 -10   7        0.14       -0.18      0.43 o
   9 -10   7        2.14        2.14      0.54 o
  10 -10   7        1.33        2.22      0.59 o
  -6  -9   7       33.41       37.45      3.00 o
  -5  -9   7       16.91       14.18      1.28 o
  -4  -9   7        4.09        4.47      0.97 o
  -3  -9   7        8.31        9.06      1.13 o
  -2  -9   7        0.27        0.21      0.40 o
  -1  -9   7      500.61      497.00      6.02 o
   0  -9   7        1.11        1.47      0.43 o
   1  -9   7        0.97        1.21      0.33 o
   2  -9   7        1.43        1.22      0.36 o
   3  -9   7       24.10       22.83      0.93 o
   4  -9   7       39.32       41.02      0.93 o
   5  -9   7        5.42        3.87      0.44 o
   6  -9   7       50.36       46.08      1.06 o
   7  -9   7        6.11        5.34      0.47 o
   8  -9   7        0.02       -0.36      0.39 o
   9  -9   7        0.04       -0.19      0.51 o
  10  -9   7        4.05        3.23      0.61 o
  -8  -8   7       16.14       20.12      2.57 o
  -7  -8   7       22.84       26.11      2.57 o
  -6  -8   7       59.69       60.41      2.25 o
  -5  -8   7       12.72       13.06      1.71 o
  -4  -8   7       16.59       18.45      1.28 o
  -3  -8   7       80.53       77.77      1.73 o
  -2  -8   7      144.03      137.16      2.23 o
  -1  -8   7        5.02        3.83      0.44 o
   0  -8   7       16.26       16.10      0.58 o
   1  -8   7        1.79        0.96      0.32 o
   2  -8   7        7.71        9.20      0.56 o
   3  -8   7       46.02       44.87      0.93 o
   4  -8   7      100.69      100.76      1.55 o
   5  -8   7       39.58       35.34      1.28 o
   6  -8   7       17.76       16.54      0.67 o
   7  -8   7        6.34        6.41      0.51 o
   8  -8   7        5.54        5.86      0.52 o
   9  -8   7        0.87       -0.38      0.54 o
  10  -8   7        0.36        1.20      0.61 o
  -8  -7   7        0.00        1.50      1.50 o
  -7  -7   7        0.63        0.54      0.76 o
  -6  -7   7       10.80       10.97      1.13 o
  -5  -7   7       54.99       55.81      2.14 o
  -4  -7   7      219.02      226.39      4.07 o
  -3  -7   7     1392.82     1368.41     15.16 o
  -2  -7   7        6.04        3.67      0.41 o
  -1  -7   7       33.83       34.36      0.82 o
   0  -7   7       42.94       43.69      0.91 o
   1  -7   7        0.86        1.15      0.32 o
   2  -7   7      486.19      473.90      5.64 o
   3  -7   7      125.52      111.64      1.60 o
   4  -7   7      199.42      184.12      2.36 o
   5  -7   7        9.57        7.11      0.47 o
   6  -7   7       13.40        9.57      0.54 o
   7  -7   7       18.34       16.93      0.67 o
   8  -7   7       17.81       16.24      0.68 o
   9  -7   7        2.06        2.58      0.53 o
  10  -7   7        1.39        0.59      0.48 o
  -9  -6   7        5.29        6.30      1.13 o
  -8  -6   7        4.10        2.41      0.87 o
  -7  -6   7        2.78        2.26      1.07 o
  -6  -6   7        8.30        7.26      1.11 o
  -5  -6   7       10.41       12.37      1.22 o
  -4  -6   7      443.96      448.83      5.43 o
  -3  -6   7       16.55       16.10      0.69 o
  -2  -6   7       18.03       17.14      0.53 o
  -1  -6   7      198.78      190.46      2.50 o
   0  -6   7      139.04      140.90      2.03 o
   1  -6   7       36.22       29.53      0.98 o
   2  -6   7        1.73        1.83      0.46 o
   3  -6   7       92.58       91.50      1.40 o
   4  -6   7       46.80       44.71      0.93 o
   5  -6   7        8.95        7.38      0.59 o
   6  -6   7        7.67        7.40      0.49 o
   7  -6   7        9.24        6.52      0.49 o
   8  -6   7        4.03        4.39      0.51 o
   9  -6   7       20.71       20.00      0.87 o
  10  -6   7        2.13        2.82      1.07 o
 -10  -5   7       10.61       11.39      1.34 o
  -9  -5   7        7.46        9.49      1.13 o
  -8  -5   7        0.34       -0.67      0.67 o
  -7  -5   7       57.20       57.69      1.68 o
  -6  -5   7      114.27      113.37      2.51 o
  -5  -5   7      745.06      749.96      9.56 o
  -4  -5   7       26.26       32.41      0.92 o
  -3  -5   7        4.27        5.91      0.30 o
  -2  -5   7      123.73      124.44      1.79 o
  -1  -5   7        0.06        0.61      0.23 o
   0  -5   7      922.29      900.33     10.06 o
   1  -5   7       66.31       65.35      1.77 o
   2  -5   7      286.68      262.61      3.35 o
   3  -5   7        0.00        0.58      0.23 o
   4  -5   7        1.43        1.58      0.33 o
   5  -5   7       12.20       12.12      0.57 o
   6  -5   7        6.18        6.67      0.45 o
   7  -5   7        0.23        0.29      0.33 o
   8  -5   7        8.93        8.81      0.57 o
   9  -5   7        4.01        3.33      1.03 o
  10  -5   7        0.00        0.43      1.07 o
 -10  -4   7        0.03       -0.71      0.71 o
  -9  -4   7        5.17        4.55      0.97 o
  -8  -4   7        0.10        0.21      0.62 o
  -7  -4   7       26.61       30.19      1.27 o
  -6  -4   7      268.28      266.85      3.87 o
  -5  -4   7       11.83       15.38      1.27 o
  -4  -4   7       50.06       48.61      1.03 o
  -3  -4   7       11.20        6.75      0.31 o
  -2  -4   7       11.37       15.15      0.46 o
  -1  -4   7        6.89        7.30      0.45 o
   0  -4   7        4.41        6.16      0.38 o
   1  -4   7      176.36      185.23      2.47 o
   2  -4   7      233.56      236.20      3.06 o
   3  -4   7       16.75       16.10      0.68 o
   4  -4   7       17.23       16.44      0.55 o
   5  -4   7       69.12       62.56      1.10 o
   6  -4   7       32.99       36.76      1.19 o
   7  -4   7       61.12       58.18      1.13 o
   8  -4   7       10.18        8.86      0.72 o
   9  -4   7       15.67       16.91      1.93 o
 -11  -3   7        4.37        2.57      1.28 o
 -10  -3   7        0.79        0.12      0.82 o
  -9  -3   7        0.66        0.49      0.57 o
  -8  -3   7        1.16        0.40      0.66 o
  -7  -3   7       54.32       53.94      1.33 o
  -6  -3   7        1.72        1.31      0.45 o
  -5  -3   7        2.46        2.64      0.34 o
  -4  -3   7       54.27       50.41      0.92 o
  -3  -3   7       37.84       36.83      1.14 o
  -2  -3   7       51.83       51.90      0.88 o
  -1  -3   7       81.15       63.15      1.23 o
   0  -3   7       11.54        8.88      0.78 o
   1  -3   7       12.78        9.65      0.48 o
   2  -3   7        4.00        4.81      0.34 o
   3  -3   7       38.45       42.32      0.82 o
   4  -3   7        5.45        6.15      0.32 o
   5  -3   7        2.08        1.88      0.31 o
   6  -3   7        1.97        2.16      0.45 o
   7  -3   7       24.56       25.81      1.04 o
   8  -3   7        1.93        1.71      1.07 o
   9  -3   7        0.07        0.64      1.07 o
 -11  -2   7        0.50        0.00      1.07 o
 -10  -2   7        2.74        1.09      0.96 o
  -9  -2   7        0.31        0.21      0.62 o
  -8  -2   7       45.32       46.88      1.28 o
  -7  -2   7       51.75       54.26      1.30 o
  -6  -2   7       19.34       19.88      0.93 o
  -5  -2   7       69.95       70.13      1.45 o
  -4  -2   7       50.63       59.96      0.92 o
  -3  -2   7       44.67       43.54      0.90 o
  -2  -2   7       71.00       69.67      1.18 o
  -1  -2   7      383.32      424.66      4.99 o
   0  -2   7       35.87       37.04      0.80 o
   1  -2   7       26.65       24.13      0.63 o
   2  -2   7       27.01       29.01      0.77 o
   3  -2   7       18.99       16.73      0.55 o
   4  -2   7       23.85       21.41      0.61 o
   5  -2   7       51.97       46.69      1.00 o
   6  -2   7       16.32       16.07      0.94 o
   7  -2   7        4.79        4.78      0.96 o
   8  -2   7        0.01        0.43      1.07 o
   9  -2   7        0.42        1.71      1.28 o
 -11  -1   7        0.49       -0.54      1.39 o
 -10  -1   7        8.64       10.81      1.13 o
  -9  -1   7       56.93       58.42      1.63 o
  -8  -1   7      144.57      139.62      2.40 o
  -7  -1   7        1.84        1.92      0.47 o
  -6  -1   7      101.33       96.00      2.05 o
  -5  -1   7        3.19        3.39      0.34 o
  -4  -1   7       48.66       52.27      0.91 o
  -3  -1   7        7.37        6.46      0.37 o
  -2  -1   7      430.97      433.17      5.09 o
  -1  -1   7       13.96       12.51      0.51 o
   0  -1   7       19.08       18.92      0.58 o
   1  -1   7       89.63       91.90      1.33 o
   2  -1   7       13.50       14.80      0.52 o
   3  -1   7        8.99        9.66      0.46 o
   4  -1   7       18.37       16.56      0.66 o
   5  -1   7       28.05       28.73      1.60 o
   6  -1   7       24.28       23.16      1.51 o
   7  -1   7        0.43        0.07      0.67 o
   8  -1   7        0.61        0.64      1.07 o
 -12   0   7        0.66        0.78      0.87 o
 -11   0   7       15.79       16.13      1.43 o
 -10   0   7        6.29        6.80      0.80 o
  -9   0   7       79.49       81.16      2.05 o
  -8   0   7       12.73       11.93      1.05 o
  -7   0   7        5.30        7.51      0.58 o
  -6   0   7       25.81       23.32      0.82 o
  -5   0   7        9.98       13.51      0.51 o
  -4   0   7        6.20        6.39      0.37 o
  -3   0   7      123.26      120.89      1.75 o
  -2   0   7       29.42       24.19      0.68 o
  -1   0   7      494.38      484.42      5.23 o
   0   0   7        0.01        0.11      0.26 o
   1   0   7        1.03        0.44      0.25 o
   2   0   7       14.31       14.63      0.51 o
   3   0   7        2.00        1.47      0.55 o
   4   0   7        6.05        6.13      0.56 o
   5   0   7        0.74        0.50      0.53 o
   6   0   7        6.60        8.47      1.39 o
   7   0   7        1.34        0.00      0.86 o
   8   0   7        0.55        0.21      1.07 o
 -12   1   7        1.36       -0.21      1.28 o
 -11   1   7       38.06       42.26      1.55 o
 -10   1   7       95.72      101.31      2.42 o
  -9   1   7       28.40       23.45      1.10 o
  -8   1   7        2.03        2.85      0.59 o
  -7   1   7        1.96        1.64      0.48 o
  -6   1   7       15.12       16.07      0.85 o
  -5   1   7      119.92      118.09      1.56 o
  -4   1   7      246.26      234.93      3.00 o
  -3   1   7        2.23        2.33      0.30 o
  -2   1   7        0.42        0.87      0.26 o
  -1   1   7        2.07        1.89      0.26 o
   0   1   7       25.04       24.99      0.64 o
   1   1   7        0.00        0.05      0.24 o
   2   1   7        0.79        0.86      0.32 o
   3   1   7       21.54       21.19      0.86 o
   4   1   7       47.08       41.41      1.19 o
   5   1   7        0.13        0.00      0.67 o
   6   1   7        2.42        2.57      1.28 o
   7   1   7        3.74        3.00      1.28 o
 -12   2   7        6.19        9.06      1.13 o
 -11   2   7       33.77       36.02      1.50 o
 -10   2   7       10.76       12.12      0.93 o
  -9   2   7        5.23        5.59      0.81 o
  -8   2   7        8.87       10.49      0.80 o
  -7   2   7       81.51       78.71      1.93 o
  -6   2   7       14.89       19.45      0.93 o
  -5   2   7        0.37        0.76      0.58 o
  -4   2   7      130.12      131.21      1.87 o
  -3   2   7       68.46       64.37      1.07 o
  -2   2   7        1.39        1.91      0.30 o
  -1   2   7       14.28       13.53      0.50 o
   0   2   7        8.59        8.10      0.41 o
   1   2   7       24.85       23.30      0.76 o
   2   2   7        4.44        5.60      0.65 o
   3   2   7        4.90        4.81      0.54 o
   4   2   7        0.17       -0.49      0.49 o
   5   2   7        9.31        9.74      0.94 o
   6   2   7        0.78        1.50      1.07 o
 -12   3   7       12.02       11.43      1.02 o
 -11   3   7        2.58        1.05      0.68 o
 -10   3   7        2.03        2.18      0.65 o
  -9   3   7        0.01       -0.42      0.42 o
  -8   3   7       51.73       52.87      1.58 o
  -7   3   7      161.40      147.09      2.87 o
  -6   3   7       91.12       83.72      2.00 o
  -5   3   7       83.54       84.11      1.67 o
  -4   3   7        0.49       -0.01      0.32 o
  -3   3   7       23.18       22.40      0.63 o
  -2   3   7        7.23        4.99      0.34 o
  -1   3   7       52.51       46.06      1.05 o
   0   3   7       11.71       11.08      0.54 o
   1   3   7        8.99        7.18      0.58 o
   2   3   7        6.23        4.55      0.50 o
   3   3   7        0.16       -0.43      0.49 o
   4   3   7        1.74        1.50      0.62 o
   5   3   7        1.00        0.43      0.76 o
 -12   4   7        0.13        0.82      1.02 o
 -11   4   7        1.01        0.05      0.65 o
 -10   4   7        1.74        1.60      0.65 o
  -9   4   7        0.10       -0.12      0.53 o
  -8   4   7        0.07        0.37      0.54 o
  -7   4   7        4.58        4.11      0.59 o
  -6   4   7       26.25       27.11      1.00 o
  -5   4   7        3.71        3.30      0.46 o
  -4   4   7       32.33       28.20      0.95 o
  -3   4   7        6.00        4.37      0.40 o
  -2   4   7       21.33       20.13      0.87 o
  -1   4   7      101.04       97.28      1.79 o
   0   4   7        0.33        0.21      0.38 o
   1   4   7        7.65        7.30      0.60 o
   2   4   7        1.17        0.11      0.68 o
   3   4   7        3.50        2.33      0.76 o
   4   4   7        0.03        0.00      0.76 o
   5   4   7        1.09        0.64      1.28 o
 -12   5   7        0.13        0.16      0.84 o
 -11   5   7        1.16        1.35      0.69 o
 -10   5   7        7.29        7.25      0.90 o
  -9   5   7       26.47       24.86      1.76 o
  -8   5   7        8.11        5.70      0.65 o
  -7   5   7        8.33        7.75      0.65 o
  -6   5   7        9.08       11.08      0.73 o
  -5   5   7        0.16       -0.20      0.41 o
  -4   5   7        0.01       -0.27      0.40 o
  -3   5   7       27.10       24.29      0.95 o
  -2   5   7       22.52       20.83      0.93 o
  -1   5   7        2.99        3.02      0.57 o
   0   5   7       11.12       10.10      0.71 o
   1   5   7        0.71        0.68      0.65 o
   2   5   7        0.17       -0.62      0.67 o
   3   5   7        0.01       -0.64      0.67 o
   4   5   7        1.74       -0.64      1.07 o
 -11   6   7        0.00       -0.86      1.01 o
 -10   6   7        0.00       -0.45      0.52 o
  -9   6   7        1.09        1.01      0.57 o
  -8   6   7        0.45        0.65      0.53 o
  -7   6   7       13.53       12.90      0.78 o
  -6   6   7        0.28        0.20      0.59 o
  -5   6   7        1.93        1.58      0.45 o
  -4   6   7        2.93        2.30      0.49 o
  -3   6   7       11.27        9.87      0.74 o
  -2   6   7        3.27        2.48      0.83 o
  -1   6   7        2.70        3.50      0.64 o
   0   6   7        0.01        0.64      1.07 o
   1   6   7        0.26       -0.64      1.07 o
   2   6   7        0.17       -0.02      1.39 o
 -11   7   7        2.90        1.52      0.71 o
 -10   7   7        0.50        0.17      0.58 o
  -9   7   7        0.50        0.33      0.56 o
  -8   7   7        0.24        0.38      0.56 o
  -7   7   7        5.04        5.90      0.67 o
  -6   7   7        1.34        3.06      0.75 o
  -5   7   7        1.53        0.29      0.62 o
  -4   7   7        7.93        5.93      0.78 o
  -3   7   7        0.50        0.31      0.67 o
  -2   7   7        1.55        0.94      0.71 o
  -1   7   7        7.79        8.13      1.71 o
   0   7   7        0.25        0.86      1.28 o
   1   7   7        0.53        0.00      1.28 o
 -10   8   7        0.20        0.24      0.65 o
  -9   8   7        1.54        1.38      0.65 o
  -8   8   7        4.83        5.50      0.76 o
  -7   8   7        0.07       -0.47      0.65 o
  -6   8   7        0.29       -0.36      0.57 o
  -5   8   7        0.31        0.01      0.59 o
  -4   8   7        0.09        0.21      0.86 o
  -3   8   7        1.10        2.39      1.71 o
  -2   8   7        1.79        3.64      1.50 o
  -1   8   7        1.84        3.42      1.71 o
  -8   9   7        0.46       -0.74      0.74 o
  -7   9   7        3.27        3.01      0.85 o
  -6   9   7        3.19        3.15      0.82 o
  -5   9   7        0.18        0.39      0.82 o
  -4   9   7        0.49       -0.78      0.82 o
   1 -14   8        0.00       -0.62      0.62 o
   2 -14   8        1.38        1.61      0.64 o
   3 -14   8        3.92        2.97      0.87 o
   4 -14   8        5.84        6.04      0.71 o
   5 -14   8        0.15        0.22      0.58 o
   6 -14   8        0.13        0.07      0.53 o
  -1 -13   8        2.38        2.03      0.91 o
   0 -13   8        0.05        1.12      0.69 o
   1 -13   8        1.21        1.79      0.61 o
   2 -13   8        1.46        2.73      0.64 o
   3 -13   8        0.20        1.22      0.51 o
   4 -13   8        0.85       -0.03      0.56 o
   5 -13   8        0.01       -0.42      0.42 o
   6 -13   8        0.09        0.58      0.49 o
   7 -13   8        0.12        0.08      0.53 o
   8 -13   8        5.07        5.20      0.69 o
  -3 -12   8        0.01        0.86      1.28 o
  -2 -12   8        0.42        0.58      0.82 o
  -1 -12   8        0.41        0.78      0.62 o
   0 -12   8        1.64        2.71      0.58 o
   1 -12   8       21.86       23.14      0.96 o
   2 -12   8       20.54       23.33      0.94 o
   3 -12   8       36.41       35.67      1.25 o
   4 -12   8       17.98       19.28      0.79 o
   5 -12   8        0.32        0.45      0.39 o
   6 -12   8        1.12        1.98      0.45 o
   7 -12   8        3.95        5.78      0.60 o
   8 -12   8        1.21        1.05      0.64 o
   9 -12   8        1.99        3.23      0.56 o
  -4 -11   8        1.61       -0.21      1.28 o
  -3 -11   8        6.72        6.54      1.13 o
  -2 -11   8        0.60       -0.40      0.57 o
  -1 -11   8        0.82        0.45      0.47 o
   0 -11   8       54.40       57.31      1.37 o
   1 -11   8        9.19        7.16      0.65 o
   2 -11   8       11.30       10.74      0.77 o
   3 -11   8        1.36        2.16      0.47 o
   4 -11   8       10.85        8.70      0.55 o
   5 -11   8        8.92        8.13      0.56 o
   6 -11   8        0.01        0.07      0.36 o
   7 -11   8        1.65        1.99      0.51 o
   8 -11   8        0.54        0.68      0.47 o
   9 -11   8        1.03        0.58      0.54 o
  -5 -10   8        0.02       -0.76      0.76 o
  -4 -10   8       14.38       16.84      1.43 o
  -3 -10   8        2.45        2.14      0.82 o
  -2 -10   8        0.76        0.93      0.47 o
  -1 -10   8        0.02        0.39      0.45 o
   0 -10   8       45.10       49.46      1.24 o
   1 -10   8      116.64      117.75      2.27 o
   2 -10   8       60.75       57.30      1.54 o
   3 -10   8       11.82        9.76      0.87 o
   4 -10   8        1.00        1.27      0.37 o
   5 -10   8        0.68        2.04      0.42 o
   6 -10   8        2.94        2.79      0.53 o
   7 -10   8        4.85        2.23      0.47 o
   8 -10   8        2.02        1.65      0.53 o
   9 -10   8        3.01        2.93      0.59 o
  -7  -9   8       34.50       47.51      3.64 o
  -6  -9   8        2.07        1.93      0.97 o
  -5  -9   8        8.36       14.04      1.34 o
  -4  -9   8       20.72       24.19      2.35 o
  -3  -9   8        6.96        6.35      0.63 o
  -2  -9   8      434.18      442.80      5.81 o
  -1  -9   8       81.58       73.67      1.53 o
   0  -9   8       33.79       31.75      1.14 o
   1  -9   8        0.08        0.09      0.33 o
   2  -9   8       44.96       43.11      1.05 o
   3  -9   8       48.70       46.67      1.11 o
   4  -9   8       12.95       13.51      0.91 o
   5  -9   8        1.94        2.93      0.43 o
   6  -9   8        3.67        4.32      0.49 o
   7  -9   8       34.22       30.58      1.07 o
   8  -9   8        3.35        4.32      0.60 o
   9  -9   8        0.98        1.48      0.52 o
  10  -9   8        0.00       -0.04      0.66 o
  -7  -8   8        0.23        0.61      1.82 o
  -6  -8   8        2.08        0.21      0.76 o
  -5  -8   8        2.38        2.50      0.97 o
  -4  -8   8        6.99        6.28      0.63 o
  -3  -8   8        6.85        6.55      0.59 o
  -2  -8   8       19.23       17.87      0.82 o
  -1  -8   8      160.53      157.96      2.64 o
   0  -8   8       54.65       51.03      1.12 o
   1  -8   8       11.54       11.12      0.55 o
   2  -8   8        1.97        1.58      0.38 o
   3  -8   8       25.59       23.45      0.78 o
   4  -8   8      247.18      254.50      3.11 o
   5  -8   8      187.05      168.65      2.70 o
   6  -8   8       32.29       33.44      1.17 o
   7  -8   8       24.39       26.05      1.04 o
   8  -8   8        1.91        1.26      0.51 o
   9  -8   8        0.53        0.80      0.50 o
  10  -8   8        0.12        0.21      0.46 o
  -8  -7   8       20.30       22.59      1.64 o
  -7  -7   8        0.09       -0.64      1.50 o
  -6  -7   8        4.71        3.95      1.93 o
  -5  -7   8        1.53        1.73      0.65 o
  -4  -7   8      124.24      123.94      2.02 o
  -3  -7   8        5.77        6.40      0.56 o
  -2  -7   8       64.14       56.51      1.24 o
  -1  -7   8        0.00       -0.06      0.28 o
   0  -7   8       41.65       43.40      1.00 o
   1  -7   8       13.60       14.32      0.61 o
   2  -7   8       10.18       11.47      0.59 o
   3  -7   8       41.47       42.01      1.05 o
   4  -7   8       27.89       29.70      0.85 o
   5  -7   8       77.37       73.36      1.32 o
   6  -7   8        0.59        0.46      0.36 o
   7  -7   8        0.68        1.01      0.39 o
   8  -7   8        1.38        0.58      0.45 o
   9  -7   8        4.81        5.16      0.59 o
  10  -7   8        3.40        2.96      0.62 o
  -9  -6   8        3.28        3.27      1.03 o
  -8  -6   8        5.07        5.73      2.35 o
  -7  -6   8        3.18        1.98      0.82 o
  -6  -6   8        0.12       -0.33      0.49 o
  -5  -6   8       14.20       14.93      0.78 o
  -4  -6   8       26.48       22.81      0.85 o
  -3  -6   8      273.79      266.75      3.50 o
  -2  -6   8        0.24        0.69      0.29 o
  -1  -6   8        8.15        7.88      0.45 o
   0  -6   8       13.39       12.30      0.55 o
   1  -6   8      115.81      106.02      1.70 o
   2  -6   8      525.35      516.99      6.12 o
   3  -6   8      474.65      436.42      5.32 o
   4  -6   8      233.94      226.44      2.79 o
   5  -6   8       80.84       82.21      1.39 o
   6  -6   8        0.00       -0.32      0.32 o
   7  -6   8        5.53        6.77      0.53 o
   8  -6   8        4.81        5.78      0.56 o
   9  -6   8        0.39        1.06      0.65 o
 -10  -5   8       11.78       12.84      2.14 o
  -9  -5   8        1.65        3.13      1.07 o
  -8  -5   8        0.02        0.88      0.96 o
  -7  -5   8       11.63       12.60      0.94 o
  -6  -5   8        3.94        3.27      0.52 o
  -5  -5   8      202.69      202.24      2.83 o
  -4  -5   8        7.71        8.85      0.59 o
  -3  -5   8        1.44        1.65      0.29 o
  -2  -5   8       79.14       83.09      1.24 o
  -1  -5   8       66.88       72.94      1.45 o
   0  -5   8       17.86       18.78      0.65 o
   1  -5   8       62.59       69.55      1.52 o
   2  -5   8       11.23       12.20      0.57 o
   3  -5   8       41.84       40.04      1.01 o
   4  -5   8       23.80       21.51      0.69 o
   5  -5   8       15.22       16.90      0.88 o
   6  -5   8        0.01       -0.30      0.30 o
   7  -5   8       14.09       13.45      0.62 o
   8  -5   8       20.37       18.40      1.11 o
   9  -5   8       11.21       11.32      1.28 o
 -10  -4   8        1.55        1.28      0.82 o
  -9  -4   8        5.55        7.38      1.06 o
  -8  -4   8        0.44        0.36      0.62 o
  -7  -4   8       29.32       28.75      1.09 o
  -6  -4   8       59.60       54.91      1.41 o
  -5  -4   8      428.66      431.05      5.24 o
  -4  -4   8        0.01       -0.07      0.26 o
  -3  -4   8        4.04        5.54      0.41 o
  -2  -4   8       13.23       17.71      0.61 o
  -1  -4   8       14.40       12.43      0.53 o
   0  -4   8       33.77       30.29      0.82 o
   1  -4   8       84.69       81.54      1.39 o
   2  -4   8      237.13      220.70      2.68 o
   3  -4   8       84.71       81.91      1.30 o
   4  -4   8        0.14        0.09      0.42 o
   5  -4   8       14.36       15.26      0.62 o
   6  -4   8       11.00       11.09      0.53 o
   7  -4   8        0.28        0.01      0.47 o
   8  -4   8        3.34        3.10      0.91 o
   9  -4   8        1.19        1.28      1.28 o
 -10  -3   8        0.31       -0.64      1.07 o
  -9  -3   8       10.67       11.24      1.03 o
  -8  -3   8        0.71       -0.47      0.53 o
  -7  -3   8      275.45      274.56      6.02 o
  -6  -3   8      104.64      100.58      1.95 o
  -5  -3   8        7.08        6.07      0.54 o
  -4  -3   8       68.39       62.07      1.07 o
  -3  -3   8        0.06        0.18      0.24 o
  -2  -3   8        9.67        8.65      0.44 o
  -1  -3   8        0.41        0.18      0.25 o
   0  -3   8       52.56       52.35      1.07 o
   1  -3   8       20.15       18.64      0.69 o
   2  -3   8      273.14      252.78      3.01 o
   3  -3   8       95.37       95.49      1.48 o
   4  -3   8        0.22       -0.26      0.32 o
   5  -3   8        0.39       -0.32      0.32 o
   6  -3   8       17.23       16.91      0.85 o
   7  -3   8        5.92        5.71      1.39 o
   8  -3   8        0.02       -0.86      0.86 o
 -11  -2   8        0.41       -1.07      1.07 o
 -10  -2   8        0.06        0.08      0.86 o
  -9  -2   8        6.39        6.57      1.82 o
  -8  -2   8        8.74        9.74      0.74 o
  -7  -2   8       48.56       51.33      1.33 o
  -6  -2   8        0.61        0.61      0.41 o
  -5  -2   8       96.67       96.97      1.58 o
  -4  -2   8       45.55       43.84      0.96 o
  -3  -2   8       50.68       52.03      1.04 o
  -2  -2   8       50.71       42.69      0.95 o
  -1  -2   8       95.19       95.68      1.55 o
   0  -2   8        7.66       10.75      0.51 o
   1  -2   8        1.08        0.97      0.37 o
   2  -2   8       10.16        9.24      0.48 o
   3  -2   8       17.32       14.34      0.56 o
   4  -2   8        3.20        3.10      0.42 o
   5  -2   8        0.16        0.09      0.41 o
   6  -2   8        2.35        1.11      0.65 o
   7  -2   8        2.52        2.57      1.07 o
   8  -2   8        0.34        0.00      0.86 o
 -11  -1   8        2.48        0.48      0.97 o
 -10  -1   8        2.01        1.43      0.97 o
  -9  -1   8      214.90      214.21      3.99 o
  -8  -1   8       93.37       87.14      2.09 o
  -7  -1   8       95.94       90.95      1.81 o
  -6  -1   8        0.05        0.44      0.38 o
  -5  -1   8       72.40       67.73      1.11 o
  -4  -1   8       44.91       42.49      0.93 o
  -3  -1   8       23.78       20.97      0.71 o
  -2  -1   8        0.01        0.77      0.29 o
  -1  -1   8        1.04        1.12      0.29 o
   0  -1   8      117.40      109.19      1.57 o
   1  -1   8        0.01        0.01      0.27 o
   2  -1   8        0.90        0.98      0.30 o
   3  -1   8        2.10        1.38      0.37 o
   4  -1   8       10.49        9.61      0.63 o
   5  -1   8        0.74        0.07      0.57 o
   6  -1   8       11.29       10.27      1.50 o
   7  -1   8        1.77        2.78      1.28 o
 -11   0   8        8.13        9.74      1.28 o
 -10   0   8        0.63       -0.16      0.72 o
  -9   0   8        1.65        1.31      0.65 o
  -8   0   8       16.54       17.40      0.97 o
  -7   0   8        5.35        8.52      0.74 o
  -6   0   8        0.62        0.63      0.53 o
  -5   0   8       16.32       17.78      0.56 o
  -4   0   8        0.32        1.29      0.49 o
  -3   0   8      566.32      538.95      6.31 o
  -2   0   8      159.78      152.94      2.16 o
  -1   0   8       54.41       63.81      1.12 o
   0   0   8      113.70      106.56      1.56 o
   1   0   8       42.91       42.67      1.26 o
   2   0   8        1.32        0.57      0.34 o
   3   0   8        1.25        1.20      0.36 o
   4   0   8        0.16        0.02      0.47 o
   5   0   8        5.55        6.61      0.97 o
   6   0   8        0.47        0.00      1.07 o
   7   0   8        3.50        3.42      1.50 o
 -11   1   8       63.00       71.57      2.13 o
 -10   1   8        1.94        2.37      0.81 o
  -9   1   8       14.62       15.52      1.29 o
  -8   1   8       25.26       27.35      1.20 o
  -7   1   8        7.85        9.42      0.78 o
  -6   1   8      268.36      271.81      4.61 o
  -5   1   8      382.85      379.74      5.29 o
  -4   1   8       74.21       67.53      1.26 o
  -3   1   8        0.04       -0.30      0.30 o
  -2   1   8      107.79       96.71      1.45 o
  -1   1   8       53.26       51.08      0.99 o
   0   1   8       31.76       36.44      0.83 o
   1   1   8        8.06        6.62      0.49 o
   2   1   8        0.60       -0.05      0.37 o
   3   1   8       10.32        9.23      0.66 o
   4   1   8       21.29       21.87      1.60 o
   5   1   8        2.13        2.14      1.07 o
   6   1   8        4.35        5.14      1.50 o
 -12   2   8        0.17        0.12      0.68 o
 -11   2   8        0.22       -0.17      0.68 o
 -10   2   8        5.85        5.91      0.82 o
  -9   2   8        1.94        2.31      0.68 o
  -8   2   8        0.66       -0.26      0.53 o
  -7   2   8       22.64       19.65      1.42 o
  -6   2   8       41.14       39.48      1.43 o
  -5   2   8      124.49      126.41      2.27 o
  -4   2   8       94.41       80.54      1.65 o
  -3   2   8      161.18      165.06      2.16 o
  -2   2   8      111.04       99.82      1.50 o
  -1   2   8        0.53        0.52      0.30 o
   0   2   8      144.08      132.86      2.10 o
   1   2   8       49.18       49.38      1.14 o
   2   2   8        1.31        0.90      0.45 o
   3   2   8       23.00       19.45      1.86 o
   4   2   8        2.30        2.72      0.82 o
   5   2   8        3.04        4.28      1.50 o
 -11   3   8        0.99        0.72      0.68 o
 -10   3   8        0.00       -0.34      0.69 o
  -9   3   8        1.14        1.08      0.65 o
  -8   3   8       15.97       15.96      1.04 o
  -7   3   8       18.71       19.89      1.05 o
  -6   3   8       27.95       27.17      1.16 o
  -5   3   8       31.06       31.25      0.98 o
  -4   3   8       91.84       86.68      1.61 o
  -3   3   8       30.35       30.08      0.92 o
  -2   3   8        6.64        9.11      0.80 o
  -1   3   8       13.84       15.17      0.90 o
   0   3   8       26.47       26.15      0.85 o
   1   3   8       41.93       43.26      1.25 o
   2   3   8       13.63       13.60      0.94 o
   3   3   8        0.26       -0.54      0.61 o
   4   3   8        6.10        6.81      1.07 o
 -11   4   8        1.18        1.01      0.87 o
 -10   4   8        2.17        1.68      0.68 o
  -9   4   8        5.19        3.44      0.69 o
  -8   4   8       16.06       15.54      0.99 o
  -7   4   8        6.43        6.39      0.65 o
  -6   4   8        0.46        1.97      0.49 o
  -5   4   8        3.05        4.60      0.51 o
  -4   4   8        7.56        6.11      0.52 o
  -3   4   8        0.14        0.16      0.45 o
  -2   4   8       89.72       81.08      1.80 o
  -1   4   8       61.46       61.27      1.51 o
   0   4   8       12.57       13.56      0.95 o
   1   4   8       31.84       30.62      1.38 o
   2   4   8        0.00       -0.67      0.67 o
   3   4   8        0.83        1.65      0.82 o
 -11   5   8        0.01        0.12      0.68 o
 -10   5   8        0.27        0.10      0.65 o
  -9   5   8        0.01        0.19      0.53 o
  -8   5   8        0.01        0.11      0.62 o
  -7   5   8        5.42        5.12      0.65 o
  -6   5   8       11.25        9.90      0.74 o
  -5   5   8       54.36       48.21      1.22 o
  -4   5   8        5.07        5.67      0.63 o
  -3   5   8        6.01        4.93      0.80 o
  -2   5   8        3.65        2.14      0.59 o
  -1   5   8       20.67       22.02      1.13 o
   0   5   8        0.19        0.19      0.55 o
   1   5   8        0.53        0.21      1.07 o
   2   5   8        6.83        7.70      1.71 o
 -10   6   8        0.10       -0.60      0.60 o
  -9   6   8        2.01        1.90      0.83 o
  -8   6   8        2.53        3.78      0.71 o
  -7   6   8        2.33        3.81      0.65 o
  -6   6   8        0.00        1.36      0.72 o
  -5   6   8        0.07       -0.45      0.65 o
  -4   6   8        3.00        1.15      0.65 o
  -3   6   8        4.73        3.77      0.87 o
  -2   6   8        4.18        3.42      0.87 o
  -1   6   8       12.48       12.05      1.07 o
   0   6   8        2.87        3.42      1.50 o
   1   6   8        0.45        0.21      1.28 o
 -10   7   8        8.43        9.69      0.90 o
  -9   7   8        0.09       -0.06      0.63 o
  -8   7   8        0.35        0.76      0.62 o
  -7   7   8        6.51        5.20      1.04 o
  -6   7   8        0.68        0.03      0.70 o
  -5   7   8        0.31        1.22      0.82 o
  -4   7   8        0.03       -0.02      0.67 o
  -3   7   8        8.17        8.85      1.03 o
  -2   7   8        7.47        9.37      1.18 o
  -1   7   8        1.85        1.93      1.50 o
  -8   8   8        0.11       -0.19      0.78 o
  -7   8   8        0.71        0.30      0.82 o
  -6   8   8        1.31        1.48      0.78 o
  -5   8   8        1.24        0.91      0.87 o
  -4   8   8        0.05       -0.56      0.71 o
  -3   8   8        0.88        0.72      0.82 o
   1 -14   9        0.01        1.07      0.91 o
   2 -14   9        0.95        1.59      0.56 o
   3 -14   9        0.03        1.52      0.59 o
   4 -14   9        2.58        2.09      0.66 o
   5 -14   9        0.84       -0.02      0.60 o
  -1 -13   9        8.30       11.59      1.10 o
   0 -13   9        5.36        6.19      0.86 o
   1 -13   9        0.74        0.55      0.50 o
   2 -13   9        4.63        6.23      0.65 o
   3 -13   9        8.71       11.90      0.88 o
   4 -13   9        0.62        1.17      0.58 o
   5 -13   9        7.61        8.58      0.84 o
   6 -13   9        0.00       -0.43      0.51 o
   7 -13   9        0.07        0.16      0.52 o
  -3 -12   9        4.76        9.84      1.93 o
  -2 -12   9        3.82        3.79      1.00 o
  -1 -12   9        2.37        3.18      0.63 o
   0 -12   9        4.25        4.66      0.59 o
   1 -12   9        0.10        0.58      0.47 o
   2 -12   9        0.26        0.95      0.58 o
   3 -12   9       10.13        9.32      0.80 o
   4 -12   9        1.37        1.54      0.48 o
   5 -12   9        0.61       -0.12      0.38 o
   6 -12   9        0.04        0.56      0.47 o
   7 -12   9        0.04       -0.22      0.46 o
   8 -12   9        3.22        3.99      0.65 o
  -4 -11   9        0.17       -0.43      0.91 o
  -3 -11   9        0.10       -0.76      0.76 o
  -2 -11   9       14.87       15.23      0.90 o
  -1 -11   9        0.12        0.47      0.52 o
   0 -11   9       45.53       46.84      1.28 o
   1 -11   9       17.21       18.64      0.96 o
   2 -11   9        1.07        1.41      0.56 o
   3 -11   9       53.37       57.19      1.35 o
   4 -11   9       16.23       16.97      0.80 o
   5 -11   9        0.06       -0.35      0.35 o
   6 -11   9        0.02       -0.26      0.39 o
   7 -11   9        0.33        1.11      0.49 o
   8 -11   9        4.38        5.84      0.69 o
  -5 -10   9        6.00        6.53      1.28 o
  -4 -10   9        0.00       -0.31      1.07 o
  -3 -10   9       22.75       22.72      1.54 o
  -2 -10   9       19.24       23.02      1.04 o
  -1 -10   9       17.34       16.53      0.80 o
   0 -10   9       82.43       83.79      2.19 o
   1 -10   9       66.52       58.93      1.52 o
   2 -10   9       22.46       20.72      0.84 o
   3 -10   9        6.87        6.94      0.58 o
   4 -10   9        3.89        2.49      0.49 o
   5 -10   9        7.49        6.69      0.57 o
   6 -10   9       34.37       35.89      1.04 o
   7 -10   9        0.97        1.33      0.51 o
   8 -10   9        8.41       11.44      0.78 o
   9 -10   9        0.34        0.61      0.58 o
  -6  -9   9        1.21        0.43      1.39 o
  -5  -9   9        1.88        1.61      0.91 o
  -4  -9   9        8.92        9.88      0.83 o
  -3  -9   9       15.61       17.21      0.90 o
  -2  -9   9       73.20       73.84      1.56 o
  -1  -9   9      122.65      125.59      2.27 o
   0  -9   9       17.76       19.98      0.99 o
   1  -9   9       43.86       45.41      1.12 o
   2  -9   9       34.02       38.48      1.05 o
   3  -9   9        7.37        5.21      0.49 o
   4  -9   9        3.38        3.76      0.49 o
   5  -9   9        7.61        6.73      0.54 o
   6  -9   9       78.01       84.80      1.57 o
   7  -9   9       26.46       27.16      1.03 o
   8  -9   9        0.08        0.30      0.51 o
   9  -9   9        0.13        0.46      0.52 o
  -7  -8   9        2.25        3.96      1.06 o
  -6  -8   9        8.68        7.83      1.18 o
  -5  -8   9       37.15       42.06      1.60 o
  -4  -8   9       12.58       11.29      0.77 o
  -3  -8   9       14.68       14.41      0.74 o
  -2  -8   9       61.00       58.19      1.35 o
  -1  -8   9       51.84       42.34      1.28 o
   0  -8   9       33.88       28.83      0.98 o
   1  -8   9       32.31       31.35      0.94 o
   2  -8   9        6.40        4.89      0.52 o
   3  -8   9        3.06        2.60      0.45 o
   4  -8   9       52.12       55.70      1.32 o
   5  -8   9        0.85        1.90      0.48 o
   6  -8   9       14.01       13.50      0.65 o
   7  -8   9        0.00       -0.38      0.44 o
   8  -8   9        0.86        0.15      0.58 o
   9  -8   9        0.04        0.26      0.50 o
  -8  -7   9        0.03       -0.43      0.91 o
  -7  -7   9        6.15        6.42      1.06 o
  -6  -7   9        5.56        6.26      0.75 o
  -5  -7   9       47.77       47.92      2.88 o
  -4  -7   9        7.67        7.23      0.61 o
  -3  -7   9      219.16      211.27      3.85 o
  -2  -7   9       33.58       30.39      1.09 o
  -1  -7   9        1.16        0.73      0.37 o
   0  -7   9       31.03       24.10      1.15 o
   1  -7   9        1.04        0.70      0.36 o
   2  -7   9        0.06       -0.33      0.33 o
   3  -7   9       21.55       20.75      0.78 o
   4  -7   9      160.02      163.97      2.81 o
   5  -7   9       59.06       56.08      1.48 o
   6  -7   9        3.64        4.36      0.47 o
   7  -7   9        0.57        0.29      0.45 o
   8  -7   9        1.64        0.88      0.49 o
   9  -7   9        9.66       10.38      0.87 o
  -9  -6   9        3.58        2.68      1.06 o
  -8  -6   9        0.03       -0.76      0.76 o
  -7  -6   9        8.88        9.18      0.86 o
  -6  -6   9        1.94        2.23      0.65 o
  -5  -6   9       53.34       51.10      1.29 o
  -4  -6   9        0.07       -0.09      0.46 o
  -3  -6   9        2.19        1.12      0.55 o
  -2  -6   9        0.10        0.25      0.30 o
  -1  -6   9       34.60       34.69      0.92 o
   0  -6   9        1.82        1.95      0.34 o
   1  -6   9        0.07       -0.05      0.29 o
   2  -6   9        6.01        6.98      0.49 o
   3  -6   9       27.31       27.93      0.89 o
   4  -6   9       31.11       27.59      0.95 o
   5  -6   9        2.99        2.03      0.48 o
   6  -6   9        5.77        7.72      0.52 o
   7  -6   9        9.21        8.50      0.64 o
   8  -6   9        0.02        0.93      0.84 o
   9  -6   9        1.47        3.00      1.71 o
  -9  -5   9        1.33        1.50      1.39 o
  -8  -5   9        2.10        0.97      0.65 o
  -7  -5   9        2.97        3.45      0.74 o
  -6  -5   9        7.92        8.17      0.72 o
  -5  -5   9       12.09       12.31      0.66 o
  -4  -5   9        5.61        3.71      0.47 o
  -3  -5   9        2.04        1.20      0.30 o
  -2  -5   9       62.59       54.40      1.13 o
  -1  -5   9       45.16       42.24      0.99 o
   0  -5   9       62.65       67.16      1.28 o
   1  -5   9        0.40        0.58      0.36 o
   2  -5   9       19.50       18.83      0.72 o
   3  -5   9       44.86       42.97      1.11 o
   4  -5   9       25.64       24.56      0.89 o
   5  -5   9       13.13       14.35      0.79 o
   6  -5   9        0.02       -0.35      0.35 o
   7  -5   9       10.27        9.85      0.90 o
   8  -5   9        8.00        9.46      1.21 o
 -10  -4   9        0.25       -0.64      1.07 o
  -9  -4   9        0.07        0.51      0.73 o
  -8  -4   9        0.09       -0.86      0.91 o
  -7  -4   9       48.19       41.54      1.24 o
  -6  -4   9        3.47        2.87      0.58 o
  -5  -4   9      180.41      161.62      2.43 o
  -4  -4   9       58.29       58.82      1.12 o
  -3  -4   9        8.09        9.63      0.50 o
  -2  -4   9        9.04        6.70      0.46 o
  -1  -4   9       31.31       27.90      0.91 o
   0  -4   9        9.84        8.90      0.53 o
   1  -4   9       18.57       17.29      0.70 o
   2  -4   9       17.89       16.57      0.73 o
   3  -4   9       42.59       41.16      1.09 o
   4  -4   9        0.19       -0.37      0.37 o
   5  -4   9        5.36        4.80      0.51 o
   6  -4   9        0.36        0.81      0.49 o
   7  -4   9        0.36       -0.75      0.75 o
   8  -4   9        1.08        1.28      1.07 o
 -10  -3   9        3.24        3.08      0.97 o
  -9  -3   9        0.06       -0.86      0.86 o
  -8  -3   9       46.84       52.62      1.46 o
  -7  -3   9       33.31       28.53      1.44 o
  -6  -3   9        3.44        2.96      0.53 o
  -5  -3   9       12.05       12.50      0.65 o
  -4  -3   9        0.16        0.11      0.26 o
  -3  -3   9        0.06       -0.03      0.26 o
  -2  -3   9        2.89        1.29      0.34 o
  -1  -3   9        2.45        4.49      0.43 o
   0  -3   9        1.77        2.79      0.41 o
   1  -3   9        0.24       -0.33      0.33 o
   2  -3   9      113.85      105.96      2.68 o
   3  -3   9       63.36       64.11      1.33 o
   4  -3   9       27.46       33.15      0.97 o
   5  -3   9        0.48        1.05      0.49 o
   6  -3   9        0.19       -0.36      0.67 o
   7  -3   9       16.57       17.98      1.93 o
 -11  -2   9        6.58        5.65      1.13 o
 -10  -2   9        0.45        0.81      0.97 o
  -9  -2   9        1.44        0.48      0.72 o
  -8  -2   9        0.14       -0.61      0.61 o
  -7  -2   9      175.72      166.26      3.79 o
  -6  -2   9      299.23      295.45      4.98 o
  -5  -2   9       89.25       77.70      1.32 o
  -4  -2   9        3.93        1.90      0.37 o
  -3  -2   9        4.29        5.81      0.64 o
  -2  -2   9       49.46       41.90      1.00 o
  -1  -2   9       44.10       44.15      1.03 o
   0  -2   9       40.37       41.67      0.93 o
   1  -2   9      195.46      186.55      3.41 o
   2  -2   9        0.88        0.58      0.36 o
   3  -2   9        0.35        0.25      0.37 o
   4  -2   9        4.64        3.51      0.56 o
   5  -2   9        0.01       -0.61      0.61 o
   6  -2   9        1.78        2.00      0.87 o
   7  -2   9        0.03        1.50      1.07 o
 -11  -1   9        0.14       -0.38      0.97 o
 -10  -1   9       75.02       82.33      2.28 o
  -9  -1   9       19.29       19.93      1.12 o
  -8  -1   9        2.06        1.77      0.61 o
  -7  -1   9       12.09       14.57      0.97 o
  -6  -1   9        4.31        6.02      0.72 o
  -5  -1   9       15.75       14.29      0.59 o
  -4  -1   9       10.88        9.32      0.57 o
  -3  -1   9       63.05       55.36      1.17 o
  -2  -1   9      127.33      126.24      1.95 o
  -1  -1   9      171.02      173.51      3.19 o
   0  -1   9      212.38      202.08      2.60 o
   1  -1   9       52.90       51.17      1.07 o
   2  -1   9       43.20       46.90      1.49 o
   3  -1   9        5.91        7.50      0.54 o
   4  -1   9        2.34        0.88      0.59 o
   5  -1   9       91.00       93.30      4.28 o
   6  -1   9        0.89        1.07      1.07 o
 -11   0   9       10.68       10.34      1.00 o
 -10   0   9        6.72        8.19      1.78 o
  -9   0   9        5.29        4.00      0.72 o
  -8   0   9       14.96       15.34      1.04 o
  -7   0   9       44.86       49.26      1.63 o
  -6   0   9       53.70       55.18      1.64 o
  -5   0   9       14.69       16.11      0.85 o
  -4   0   9      416.87      398.69      4.88 o
  -3   0   9      356.40      358.57      4.47 o
  -2   0   9       14.40       16.95      0.76 o
  -1   0   9      257.34      241.43      2.98 o
   0   0   9        0.05       -0.16      0.36 o
   1   0   9        5.88        5.82      0.51 o
   2   0   9       32.52       33.99      1.03 o
   3   0   9        3.82        3.88      0.62 o
   4   0   9        2.89        4.07      1.36 o
   5   0   9        0.17       -0.86      0.86 o
   6   0   9        2.13        2.78      1.28 o
 -11   1   9        0.37       -0.33      0.78 o
 -10   1   9        1.09        0.59      0.68 o
  -9   1   9        0.04        0.19      0.85 o
  -8   1   9        0.10        0.57      0.59 o
  -7   1   9       24.18       23.59      1.35 o
  -6   1   9       71.86       75.01      2.19 o
  -5   1   9        5.08        5.35      0.57 o
  -4   1   9       52.26       46.92      1.65 o
  -3   1   9      126.14      148.17      2.12 o
  -2   1   9      142.71      136.60      1.97 o
  -1   1   9        0.36        0.05      0.35 o
   0   1   9        2.56        2.37      0.45 o
   1   1   9       27.88       32.11      0.95 o
   2   1   9       40.50       38.95      1.23 o
   3   1   9      114.34      123.13      2.88 o
   4   1   9        0.97        0.43      1.07 o
   5   1   9        1.10        1.07      1.07 o
 -11   2   9        0.01       -0.68      0.68 o
 -10   2   9        5.14        6.13      0.80 o
  -9   2   9        0.22        0.51      0.55 o
  -8   2   9        3.84        4.52      0.96 o
  -7   2   9       20.89       24.34      1.60 o
  -6   2   9       51.87       45.91      2.35 o
  -5   2   9       83.73       90.36      2.44 o
  -4   2   9        0.72        1.50      0.44 o
  -3   2   9      167.81      156.36      2.43 o
  -2   2   9        0.19        0.21      0.37 o
  -1   2   9       15.83       18.01      0.76 o
   0   2   9       39.53       40.70      1.06 o
   1   2   9        0.10        0.87      0.47 o
   2   2   9        8.39       10.75      0.80 o
   3   2   9        0.20       -0.12      0.67 o
   4   2   9        0.55        0.64      1.07 o
 -11   3   9        1.39        1.53      0.74 o
 -10   3   9        0.81        1.02      0.68 o
  -9   3   9        0.00       -0.54      0.55 o
  -8   3   9       14.67       16.93      1.12 o
  -7   3   9       30.77       33.20      1.38 o
  -6   3   9        5.55        4.61      0.74 o
  -5   3   9       20.30       24.86      0.90 o
  -4   3   9       15.97       18.62      0.83 o
  -3   3   9       11.62       12.75      0.80 o
  -2   3   9        3.48        3.45      0.56 o
  -1   3   9        4.01        3.29      0.62 o
   0   3   9       27.55       27.10      1.06 o
   1   3   9       45.63       51.65      1.68 o
   2   3   9        1.56        2.53      0.82 o
   3   3   9        0.59        0.64      0.76 o
 -11   4   9        0.06        0.11      0.83 o
 -10   4   9        0.59       -0.45      0.68 o
  -9   4   9        0.30       -0.43      0.59 o
  -8   4   9        0.18        0.50      0.59 o
  -7   4   9        5.22        3.94      0.63 o
  -6   4   9        3.30        4.59      0.65 o
  -5   4   9       34.45       32.73      1.03 o
  -4   4   9        0.00       -0.49      0.49 o
  -3   4   9        1.77        3.52      0.61 o
  -2   4   9        0.02       -0.19      0.47 o
  -1   4   9        5.80        6.04      0.87 o
   0   4   9        6.48        7.25      0.97 o
   1   4   9        0.60        0.43      1.07 o
   2   4   9        0.18        0.00      1.07 o
 -10   5   9        1.11        0.72      0.65 o
  -9   5   9        0.09        0.15      0.58 o
  -8   5   9        0.06       -0.43      0.54 o
  -7   5   9       12.30       14.36      0.90 o
  -6   5   9       23.56       27.85      1.14 o
  -5   5   9       11.56       11.83      1.01 o
  -4   5   9        0.91        0.39      0.59 o
  -3   5   9        1.77        1.35      0.62 o
  -2   5   9        0.04        0.02      0.67 o
  -1   5   9        0.24       -0.05      0.67 o
   0   5   9        0.12        0.43      1.07 o
   1   5   9        0.27        1.71      1.28 o
  -9   6   9       10.89       15.17      1.00 o
  -8   6   9        1.06        0.60      0.62 o
  -7   6   9        3.49        0.81      0.72 o
  -6   6   9        0.08       -0.20      0.69 o
  -5   6   9        3.82        4.53      0.85 o
  -4   6   9        0.27        0.21      0.69 o
  -3   6   9        1.14        1.58      0.82 o
  -2   6   9        1.11        1.52      1.50 o
  -1   6   9        0.07        1.50      1.50 o
  -8   7   9        3.52        4.57      0.97 o
  -7   7   9        0.96        0.54      0.82 o
  -6   7   9        0.08       -0.58      0.69 o
  -5   7   9        0.05        0.89      0.87 o
  -4   7   9        0.00        0.41      0.87 o
  -3   7   9        2.80        3.53      0.97 o
   3 -14  10        6.60        6.47      0.96 o
  -1 -13  10        0.12        0.64      1.50 o
   0 -13  10       10.62       11.72      1.08 o
   1 -13  10        0.05        1.13      0.55 o
   2 -13  10        0.04        0.24      0.56 o
   3 -13  10        0.20        0.68      0.61 o
   4 -13  10        3.65        5.41      0.85 o
   5 -13  10        2.37        2.16      0.66 o
   6 -13  10        0.03       -0.24      0.58 o
  -3 -12  10        0.00       -0.21      1.28 o
  -2 -12  10        0.77        1.00      0.69 o
  -1 -12  10        0.13        0.57      0.52 o
   0 -12  10        0.97        1.61      0.53 o
   1 -12  10       17.54       18.84      0.90 o
   2 -12  10       41.04       43.97      1.47 o
   3 -12  10        0.66        2.04      0.61 o
   4 -12  10        2.63        2.94      0.64 o
   5 -12  10        1.33        2.50      0.55 o
   6 -12  10        0.48       -0.22      0.51 o
   7 -12  10        0.07        0.01      0.53 o
  -4 -11  10        0.00       -0.43      0.91 o
  -3 -11  10        2.35        2.82      0.82 o
  -2 -11  10        2.05        1.89      0.59 o
  -1 -11  10        9.89       10.41      0.74 o
   0 -11  10        0.68        0.44      0.47 o
   1 -11  10        7.58        6.95      0.75 o
   2 -11  10       25.52       28.87      1.30 o
   3 -11  10        9.02        8.53      0.77 o
   4 -11  10        0.30        0.81      0.48 o
   5 -11  10        0.02       -0.21      0.71 o
   6 -11  10        1.23        1.33      0.53 o
   7 -11  10        8.79        9.32      0.77 o
   8 -11  10       17.63       19.28      1.32 o
  -5 -10  10        0.25       -0.46      1.82 o
  -4 -10  10       21.71       28.71      1.43 o
  -3 -10  10        6.54        6.45      0.72 o
  -2 -10  10        8.82        8.71      0.69 o
  -1 -10  10       11.93       10.91      0.72 o
   0 -10  10       19.22       19.60      0.99 o
   1 -10  10        6.15        8.83      0.77 o
   2 -10  10       12.91       14.74      0.74 o
   3 -10  10        0.59        0.68      0.43 o
   4 -10  10        0.26        0.33      0.46 o
   5 -10  10        6.05        4.71      0.59 o
   6 -10  10        0.04        1.18      0.55 o
   7 -10  10        3.43        3.76      0.63 o
   8 -10  10        0.21        0.61      0.52 o
  -6  -9  10        2.11        2.72      0.97 o
  -5  -9  10        0.10       -0.11      0.91 o
  -4  -9  10        0.51        0.32      0.53 o
  -3  -9  10       20.51       19.77      0.87 o
  -2  -9  10       51.65       51.89      1.36 o
  -1  -9  10       24.86       21.66      1.13 o
   0  -9  10       24.12       21.12      1.08 o
   1  -9  10        1.40        1.39      0.48 o
   2  -9  10       13.00       12.94      0.66 o
   3  -9  10        1.19        0.88      0.43 o
   4  -9  10        0.02        0.57      0.43 o
   5  -9  10       57.23       59.69      1.63 o
   6  -9  10       52.36       60.85      1.62 o
   7  -9  10        1.96        1.86      0.55 o
   8  -9  10        1.73        1.62      0.58 o
  -7  -8  10        0.87       -0.96      0.96 o
  -6  -8  10        0.27       -1.01      1.71 o
  -5  -8  10       13.53       12.15      1.15 o
  -4  -8  10        0.27        0.60      0.43 o
  -3  -8  10        3.30        2.97      0.53 o
  -2  -8  10        6.95        7.53      0.63 o
  -1  -8  10       47.20       44.93      1.28 o
   0  -8  10       40.53       38.99      1.03 o
   1  -8  10        2.09        2.99      0.62 o
   2  -8  10        2.84        3.67      0.60 o
   3  -8  10       24.99       22.25      0.85 o
   4  -8  10        4.92        5.18      0.72 o
   5  -8  10        2.98        2.75      0.52 o
   6  -8  10       12.60       12.89      0.76 o
   7  -8  10       14.05       13.93      1.01 o
   8  -8  10        0.12        0.86      0.53 o
  -8  -7  10        6.16        8.89      1.36 o
  -7  -7  10        3.17        4.65      1.61 o
  -6  -7  10        0.45        0.87      0.59 o
  -5  -7  10        1.05        1.00      0.74 o
  -4  -7  10       36.76       35.40      1.06 o
  -3  -7  10        1.29        2.27      0.49 o
  -2  -7  10        5.95        5.08      0.66 o
  -1  -7  10        0.11       -0.21      0.32 o
   0  -7  10       11.84       13.49      0.66 o
   1  -7  10        7.30        6.61      0.51 o
   2  -7  10        1.51        1.81      0.41 o
   3  -7  10       11.12       11.05      0.65 o
   4  -7  10        2.19        3.23      0.54 o
   5  -7  10       27.32       30.28      1.05 o
   6  -7  10        5.22        5.83      0.72 o
   7  -7  10        0.27        0.96      0.51 o
   8  -7  10        0.30       -0.16      0.62 o
  -8  -6  10        0.11        0.64      0.69 o
  -7  -6  10        1.77        1.82      0.69 o
  -6  -6  10        9.51       12.44      0.99 o
  -5  -6  10        1.26        1.18      0.47 o
  -4  -6  10        1.80        2.63      0.47 o
  -3  -6  10       12.17        8.95      0.83 o
  -2  -6  10       55.72       52.16      1.36 o
  -1  -6  10        2.93        1.89      0.43 o
   0  -6  10        8.84        7.84      0.59 o
   1  -6  10        1.56        2.27      0.44 o
   2  -6  10       13.15       11.85      0.83 o
   3  -6  10       15.70       14.94      0.72 o
   4  -6  10       67.04       68.72      1.51 o
   5  -6  10       13.78       11.37      0.70 o
   6  -6  10        2.10        2.43      0.56 o
   7  -6  10        0.19       -0.65      0.65 o
   8  -6  10        2.68        1.93      1.50 o
  -9  -5  10       14.26       15.81      1.43 o
  -8  -5  10        4.54        5.95      0.86 o
  -7  -5  10        6.34        6.28      1.09 o
  -6  -5  10       17.86       13.07      1.21 o
  -5  -5  10        1.52        1.80      0.44 o
  -4  -5  10       13.92       12.56      0.69 o
  -3  -5  10        3.36        1.31      0.50 o
  -2  -5  10        4.24        3.92      0.46 o
  -1  -5  10        2.04        1.56      0.38 o
   0  -5  10        7.07        5.94      0.49 o
   1  -5  10        0.28        0.01      0.34 o
   2  -5  10       14.65       11.36      0.69 o
   3  -5  10      356.49      367.93      4.72 o
   4  -5  10        3.25        2.94      0.49 o
   5  -5  10        1.86        1.49      0.48 o
   6  -5  10        0.04       -0.02      0.59 o
   7  -5  10        1.13        1.23      0.68 o
  -9  -4  10        0.01        0.74      1.28 o
  -8  -4  10        4.38        3.75      0.97 o
  -7  -4  10        0.91       -0.54      0.54 o
  -6  -4  10        0.32       -0.30      0.38 o
  -5  -4  10       23.54       17.26      0.76 o
  -4  -4  10       10.35       11.12      0.74 o
  -3  -4  10       50.13       39.49      1.03 o
  -2  -4  10        4.20        4.18      0.44 o
  -1  -4  10       28.51       22.74      0.79 o
   0  -4  10        2.88        2.42      0.44 o
   1  -4  10       25.09       22.93      1.00 o
   2  -4  10       18.27       16.47      0.83 o
   3  -4  10       36.33       37.22      1.07 o
   4  -4  10        0.04       -0.19      0.41 o
   5  -4  10        0.15       -0.53      0.56 o
   6  -4  10        0.02       -0.54      0.68 o
   7  -4  10        3.72        3.33      1.39 o
 -10  -3  10       10.32       12.52      1.36 o
  -9  -3  10        0.28       -0.54      0.91 o
  -8  -3  10        6.15        6.12      1.04 o
  -7  -3  10       12.94       15.83      1.11 o
  -6  -3  10       20.01       18.19      0.90 o
  -5  -3  10       98.93       92.15      1.66 o
  -4  -3  10      181.37      172.83      2.54 o
  -3  -3  10        7.09        7.11      0.54 o
  -2  -3  10        2.81        1.77      0.40 o
  -1  -3  10        9.51        8.46      0.58 o
   0  -3  10       49.14       43.97      1.10 o
   1  -3  10      653.86      657.39      7.17 o
   2  -3  10       19.63       20.80      0.75 o
   3  -3  10       26.63       26.82      0.91 o
   4  -3  10        1.19        1.46      0.56 o
   5  -3  10        1.32        1.19      0.99 o
   6  -3  10        4.75        4.72      0.97 o
 -10  -2  10        1.81        0.59      1.61 o
  -9  -2  10       13.96       17.18      1.10 o
  -8  -2  10        6.36        5.54      0.72 o
  -7  -2  10        1.77        0.81      0.57 o
  -6  -2  10        8.86        7.74      1.30 o
  -5  -2  10       80.63       81.04      1.39 o
  -4  -2  10       18.01       17.62      0.76 o
  -3  -2  10       26.35       27.10      1.21 o
  -2  -2  10      118.60      113.79      2.06 o
  -1  -2  10        1.30        1.88      0.44 o
   0  -2  10        1.51        4.71      1.29 o
   1  -2  10       29.10       24.98      0.81 o
   2  -2  10        1.89        1.77      0.41 o
   3  -2  10       10.09       11.15      0.76 o
   4  -2  10       11.30       12.07      0.99 o
   5  -2  10       10.77       12.29      2.35 o
   6  -2  10        4.67        4.92      1.28 o
 -10  -1  10        2.93        3.53      0.85 o
  -9  -1  10       10.51       12.35      1.04 o
  -8  -1  10        8.32        8.06      0.94 o
  -7  -1  10       17.65       17.85      1.05 o
  -6  -1  10       62.00       59.43      1.80 o
  -5  -1  10        0.77        0.32      0.45 o
  -4  -1  10       27.10       27.69      0.87 o
  -3  -1  10       39.20       42.71      1.08 o
  -2  -1  10      180.51      171.00      2.54 o
  -1  -1  10      440.05      444.06      5.31 o
   0  -1  10        0.64        0.94      0.43 o
   1  -1  10       16.11       14.48      0.70 o
   2  -1  10        0.00        0.02      0.37 o
   3  -1  10        2.43        1.25      0.65 o
   4  -1  10       43.42       42.38      1.97 o
   5  -1  10        6.18        6.21      1.50 o
   6  -1  10        0.03        1.28      1.07 o
 -10   0  10        1.82       -0.22      0.62 o
  -9   0  10        0.00       -0.59      0.59 o
  -8   0  10       20.67       22.00      1.18 o
  -7   0  10        6.50        6.78      0.82 o
  -6   0  10        4.35        5.58      0.63 o
  -5   0  10        8.42        6.93      0.63 o
  -4   0  10        3.88        2.99      0.56 o
  -3   0  10       22.75       22.05      0.99 o
  -2   0  10       64.80       73.87      1.34 o
  -1   0  10       21.66       18.97      0.71 o
   0   0  10        3.74        3.25      0.45 o
   1   0  10        0.23        0.02      0.37 o
   2   0  10       26.59       25.94      1.04 o
   3   0  10       25.65       28.50      2.03 o
   4   0  10       25.49       29.53      2.35 o
   5   0  10       10.12       12.84      1.93 o
 -10   1  10        0.11        0.59      0.68 o
  -9   1  10        0.27       -0.55      0.55 o
  -8   1  10        0.65       -0.18      0.65 o
  -7   1  10        0.72        0.37      0.55 o
  -6   1  10        5.14        3.97      0.60 o
  -5   1  10       12.46       13.07      0.80 o
  -4   1  10       39.67       40.84      1.30 o
  -3   1  10       36.64       40.27      1.12 o
  -2   1  10       41.55       37.90      1.08 o
  -1   1  10        0.50       -0.16      0.45 o
   0   1  10        0.38        0.04      0.37 o
   1   1  10       20.58       22.31      1.56 o
   2   1  10       60.90       62.73      1.85 o
   3   1  10       15.52       19.90      1.93 o
   4   1  10        0.03       -1.07      1.07 o
 -10   2  10        0.05        0.05      0.68 o
  -9   2  10       10.81       12.30      1.18 o
  -8   2  10        6.07        6.37      0.85 o
  -7   2  10        1.80        1.60      0.93 o
  -6   2  10       34.14       36.33      1.25 o
  -5   2  10       67.14       70.54      1.51 o
  -4   2  10       22.31       27.69      1.25 o
  -3   2  10       18.64       18.95      0.97 o
  -2   2  10        0.04        0.04      0.50 o
  -1   2  10        1.13        0.94      0.47 o
   0   2  10        6.08        5.81      0.91 o
   1   2  10        5.37        5.74      0.78 o
   2   2  10        7.17        9.63      1.13 o
   3   2  10        5.09        6.42      1.50 o
 -10   3  10        0.98        2.43      0.80 o
  -9   3  10        0.61        0.80      1.12 o
  -8   3  10        5.78        5.75      0.80 o
  -7   3  10       10.91       12.49      0.97 o
  -6   3  10        2.20        1.99      0.60 o
  -5   3  10        3.43        2.20      0.50 o
  -4   3  10       37.43       35.95      1.30 o
  -3   3  10        1.50        1.88      0.54 o
  -2   3  10        1.69        1.70      0.56 o
  -1   3  10        4.48        4.36      0.82 o
   0   3  10        1.58        1.95      0.96 o
   1   3  10        2.71        3.81      0.97 o
   2   3  10        0.76        2.78      1.28 o
 -10   4  10        2.55        2.38      0.82 o
  -9   4  10        0.03       -1.03      1.40 o
  -8   4  10        5.17        5.96      0.92 o
  -7   4  10       17.38       18.14      1.00 o
  -6   4  10        0.45        0.06      0.52 o
  -5   4  10        0.44        0.16      0.72 o
  -4   4  10        1.52        1.99      0.69 o
  -3   4  10        1.18        0.96      0.78 o
  -2   4  10        0.95        1.67      0.82 o
  -1   4  10        2.22        2.91      0.87 o
   0   4  10        2.42        1.18      0.91 o
   1   4  10        0.00       -0.21      1.28 o
  -9   5  10        1.09       -0.21      0.68 o
  -8   5  10        2.07        1.91      0.74 o
  -7   5  10        6.13       10.72      1.67 o
  -6   5  10        8.80       10.03      1.07 o
  -5   5  10        1.76        0.62      0.85 o
  -4   5  10        0.12        0.28      0.62 o
  -3   5  10        1.34        1.69      0.82 o
  -2   5  10        1.45        1.73      0.82 o
  -1   5  10        4.79        4.14      1.61 o
  -7   6  10        8.33       13.44      1.42 o
  -6   6  10        2.68        3.00      0.94 o
  -5   6  10        0.09        0.76      0.75 o
  -4   6  10        1.12        0.45      0.87 o
  -3   6  10        0.62        1.45      1.61 o
   0 -13  11        0.01        1.50      1.28 o
   1 -13  11        0.02        0.03      0.55 o
   2 -13  11        0.47        0.02      0.61 o
   3 -13  11        0.01        0.84      0.63 o
   4 -13  11        7.17        8.29      0.88 o
  -2 -12  11        0.62        0.25      0.82 o
  -1 -12  11        0.07        0.89      0.58 o
   0 -12  11        0.01       -0.24      0.50 o
   1 -12  11        0.63        1.34      0.64 o
   2 -12  11        1.27        1.69      0.61 o
   3 -12  11        1.25        0.63      0.64 o
   4 -12  11        0.93        0.71      0.90 o
   5 -12  11        1.92        2.67      0.69 o
   6 -12  11        0.73       -0.16      0.64 o
  -4 -11  11        0.02       -0.64      1.50 o
  -3 -11  11        4.07        4.08      0.73 o
  -2 -11  11        0.15        0.37      0.58 o
  -1 -11  11        0.00        0.95      0.53 o
   0 -11  11        1.29        0.64      0.52 o
   1 -11  11        0.59        2.35      0.64 o
   2 -11  11       12.57       13.23      0.88 o
   3 -11  11        2.20        4.47      0.69 o
   4 -11  11        0.09       -0.35      0.49 o
   5 -11  11        2.58        3.64      0.72 o
   6 -11  11        0.62        1.09      0.66 o
  -5 -10  11        0.07        0.02      1.18 o
  -4 -10  11        3.26        3.60      0.71 o
  -3 -10  11        7.99        9.93      0.82 o
  -2 -10  11        6.42        7.03      0.67 o
  -1 -10  11        0.01        0.55      0.56 o
   0 -10  11        0.57       -0.50      0.50 o
   1 -10  11        0.55        0.17      0.52 o
   2 -10  11       11.07       13.53      0.88 o
   3 -10  11        0.12        0.52      0.48 o
   4 -10  11        0.28       -0.51      0.51 o
   5 -10  11        0.13       -0.45      0.56 o
   6 -10  11        3.39        2.25      0.69 o
   7 -10  11        0.11        1.38      0.66 o
  -6  -9  11        0.07       -0.05      0.97 o
  -5  -9  11        0.00       -0.23      0.65 o
  -4  -9  11       19.80       21.32      1.04 o
  -3  -9  11        0.55        1.63      0.52 o
  -2  -9  11        4.94        5.86      0.61 o
  -1  -9  11        0.85        0.60      0.50 o
   0  -9  11        1.21        1.33      0.50 o
   1  -9  11       27.35       31.31      1.23 o
   2  -9  11        0.00       -0.43      0.43 o
   3  -9  11       11.85       11.99      0.72 o
   4  -9  11        5.14        6.12      0.65 o
   5  -9  11        3.03        2.66      0.59 o
   6  -9  11        0.00        0.67      0.61 o
   7  -9  11       13.67       17.05      1.06 o
  -7  -8  11        8.15        8.85      1.28 o
  -6  -8  11       10.68       13.20      1.19 o
  -5  -8  11        6.86        7.81      0.77 o
  -4  -8  11        8.27       10.21      0.70 o
  -3  -8  11        0.01        0.17      0.51 o
  -2  -8  11        2.67        2.52      0.59 o
  -1  -8  11        4.55        5.50      0.63 o
   0  -8  11       23.98       20.79      0.96 o
   1  -8  11       14.80       14.15      0.72 o
   2  -8  11        8.35        7.27      0.68 o
   3  -8  11        4.03        3.70      0.56 o
   4  -8  11        3.24        3.41      0.56 o
   5  -8  11        8.70       10.83      0.83 o
   6  -8  11        6.49        8.90      0.83 o
   7  -8  11        0.25        0.02      0.57 o
  -7  -7  11        2.55        3.67      0.85 o
  -6  -7  11        1.71        2.45      0.72 o
  -5  -7  11        0.38       -0.22      0.45 o
  -4  -7  11        0.34       -0.03      0.43 o
  -3  -7  11        0.30       -0.04      0.41 o
  -2  -7  11       13.69        8.64      0.72 o
  -1  -7  11       42.68       32.06      1.15 o
   0  -7  11        0.00        0.11      0.46 o
   1  -7  11        0.31        0.13      0.41 o
   2  -7  11       11.88       13.66      0.83 o
   3  -7  11        4.88        5.16      0.57 o
   4  -7  11        2.62        2.59      0.52 o
   5  -7  11       16.74       17.31      1.02 o
   6  -7  11       14.15       15.79      0.99 o
   7  -7  11        1.12        0.73      0.69 o
  -8  -6  11        0.30        0.36      0.74 o
  -7  -6  11        0.35        1.42      0.69 o
  -6  -6  11        0.02       -0.06      0.48 o
  -5  -6  11        1.14        0.73      0.47 o
  -4  -6  11        0.00        0.53      0.44 o
  -3  -6  11       16.67       16.68      0.87 o
  -2  -6  11        7.80        6.55      0.61 o
  -1  -6  11      141.88      132.64      2.16 o
   0  -6  11        2.61        2.34      0.47 o
   1  -6  11        2.30        2.19      0.47 o
   2  -6  11        2.78        3.60      0.51 o
   3  -6  11       30.56       31.02      1.01 o
   4  -6  11        1.85        3.09      0.54 o
   5  -6  11        5.57        5.76      0.71 o
   6  -6  11        1.68        1.73      0.78 o
   7  -6  11        0.03        0.84      0.87 o
  -8  -5  11        2.19        2.02      1.28 o
  -7  -5  11        0.00        0.19      0.50 o
  -6  -5  11        3.49        4.70      0.56 o
  -5  -5  11        1.04        0.60      0.42 o
  -4  -5  11       38.59       32.16      1.03 o
  -3  -5  11       95.88       72.44      1.68 o
  -2  -5  11        6.65        5.19      0.53 o
  -1  -5  11        1.33        0.43      0.39 o
   0  -5  11        1.53        0.70      0.40 o
   1  -5  11        2.57        1.31      0.44 o
   2  -5  11       10.26       11.17      0.69 o
   3  -5  11       16.03       14.65      0.76 o
   4  -5  11       22.66       25.07      0.95 o
   5  -5  11        1.74        1.86      0.68 o
   6  -5  11        0.69        0.20      0.61 o
  -9  -4  11        0.87        0.69      0.97 o
  -8  -4  11        0.74        0.24      0.69 o
  -7  -4  11        0.13       -0.71      0.71 o
  -6  -4  11        8.06        6.99      0.58 o
  -5  -4  11        0.97        1.21      0.53 o
  -4  -4  11        1.82        3.06      0.56 o
  -3  -4  11       67.47       59.41      1.29 o
  -2  -4  11        8.87        8.32      0.54 o
  -1  -4  11        1.18       -0.18      0.38 o
   0  -4  11       41.58       36.20      1.03 o
   1  -4  11       31.72       32.99      0.99 o
   2  -4  11        0.00        0.37      0.42 o
   3  -4  11       53.75       52.28      1.32 o
   4  -4  11        4.19        4.19      0.78 o
   5  -4  11        1.81        1.43      0.68 o
   6  -4  11        0.60       -0.12      1.18 o
  -9  -3  11        0.03       -0.91      0.91 o
  -8  -3  11        3.76        2.27      0.72 o
  -7  -3  11        5.07        5.20      0.78 o
  -6  -3  11       12.67       10.49      0.97 o
  -5  -3  11       14.98       15.20      0.81 o
  -4  -3  11        2.73        2.02      0.44 o
  -3  -3  11        4.07        3.90      0.46 o
  -2  -3  11        3.01        4.10      0.50 o
  -1  -3  11       46.60       47.73      1.20 o
   0  -3  11      134.34      142.03      2.11 o
   1  -3  11       19.86       19.28      0.74 o
   2  -3  11       33.79       33.82      1.06 o
   3  -3  11        1.26        0.86      0.52 o
   4  -3  11        0.18       -0.58      0.94 o
   5  -3  11        1.20        0.25      0.74 o
   6  -3  11        0.90       -0.68      1.07 o
 -10  -2  11        0.10       -0.91      0.91 o
  -9  -2  11        0.74       -0.65      0.65 o
  -8  -2  11        4.95        6.50      0.98 o
  -7  -2  11       11.51       13.97      1.02 o
  -6  -2  11        2.11        3.36      0.72 o
  -5  -2  11       18.13       16.90      0.90 o
  -4  -2  11        0.01       -0.43      0.43 o
  -3  -2  11        0.48        0.11      0.35 o
  -2  -2  11       50.50       48.96      1.19 o
  -1  -2  11       23.50       26.89      1.07 o
   0  -2  11        0.96        0.80      0.39 o
   1  -2  11       77.42       77.54      1.44 o
   2  -2  11       24.82       30.24      1.14 o
   3  -2  11        6.58        7.20      0.89 o
   4  -2  11        0.17        0.56      0.74 o
   5  -2  11        9.41        9.92      1.71 o
 -10  -1  11        0.37        0.11      1.14 o
  -9  -1  11        2.91        2.38      0.82 o
  -8  -1  11        5.75        6.66      0.90 o
  -7  -1  11        0.89        0.55      0.65 o
  -6  -1  11       87.36       91.75      2.34 o
  -5  -1  11        6.40        7.50      0.69 o
  -4  -1  11        4.59        3.89      0.63 o
  -3  -1  11       46.53       42.20      1.31 o
  -2  -1  11       61.34       69.21      1.33 o
  -1  -1  11        6.44        6.93      0.52 o
   0  -1  11        3.99        5.29      0.56 o
   1  -1  11        3.58        3.68      0.53 o
   2  -1  11        0.67        1.61      0.88 o
   3  -1  11        0.07        0.13      0.71 o
   4  -1  11        0.23        0.50      0.87 o
 -10   0  11        7.24        9.74      1.02 o
  -9   0  11        1.16        0.47      0.72 o
  -8   0  11       13.78       15.62      1.10 o
  -7   0  11        3.41        2.40      0.72 o
  -6   0  11        9.41        8.95      0.77 o
  -5   0  11        3.46        2.47      0.53 o
  -4   0  11       35.69       34.32      1.23 o
  -3   0  11        3.63        1.55      0.51 o
  -2   0  11       40.72       37.63      1.20 o
  -1   0  11        1.15        0.40      0.39 o
   0   0  11        1.60        1.53      0.47 o
   1   0  11        3.53        5.24      0.68 o
   2   0  11        4.64        6.68      1.71 o
   3   0  11        6.15        7.90      1.13 o
   4   0  11        6.40        8.13      1.71 o
 -10   1  11        0.04       -0.26      0.72 o
  -9   1  11        0.53        0.99      0.93 o
  -8   1  11        6.81        5.15      0.85 o
  -7   1  11        3.21        3.75      0.78 o
  -6   1  11        0.36        0.72      0.52 o
  -5   1  11        5.13        3.83      0.63 o
  -4   1  11        0.14       -0.46      0.46 o
  -3   1  11       14.39       13.05      0.75 o
  -2   1  11        0.25        0.47      0.50 o
  -1   1  11       10.56       11.20      0.83 o
   0   1  11        0.27        1.00      0.87 o
   1   1  11        3.50        5.18      0.75 o
   2   1  11        1.43        2.14      1.18 o
   3   1  11        7.61        9.42      1.50 o
  -9   2  11        0.07       -0.32      0.68 o
  -8   2  11        4.25        2.80      0.80 o
  -7   2  11        6.84        6.81      0.85 o
  -6   2  11        9.44       10.70      0.75 o
  -5   2  11       20.67       23.91      0.99 o
  -4   2  11       19.88       19.63      1.06 o
  -3   2  11        0.23       -0.19      0.50 o
  -2   2  11        2.18        2.35      0.74 o
  -1   2  11        2.27        3.47      0.92 o
   0   2  11        1.63        1.39      1.18 o
   1   2  11        0.69        1.50      0.91 o
  -9   3  11        1.15        0.83      0.74 o
  -8   3  11        0.15       -0.01      0.81 o
  -7   3  11        0.22       -0.68      0.68 o
  -6   3  11        7.45        8.01      0.82 o
  -5   3  11       54.18       59.92      2.06 o
  -4   3  11        5.59        6.33      0.88 o
  -3   3  11        0.11        0.98      0.69 o
  -2   3  11        6.38        7.14      1.13 o
  -1   3  11        1.80        1.71      1.28 o
   0   3  11        1.44        0.80      2.25 o
  -8   4  11        0.34       -0.61      0.61 o
  -7   4  11       14.13       14.66      1.01 o
  -6   4  11        9.09        9.31      1.10 o
  -5   4  11        0.24        0.71      0.78 o
  -4   4  11        0.04       -0.19      0.75 o
  -3   4  11        0.35       -0.47      0.75 o
  -2   4  11        0.04       -0.14      0.82 o
  -1   4  11        0.96       -0.21      1.07 o
  -6   5  11       23.84       33.75      1.72 o
  -5   5  11        4.78        6.43      1.01 o
  -4   5  11        2.81        3.85      1.28 o
  -1 -12  12        0.25       -0.72      0.72 o
   0 -12  12        2.09        1.91      0.63 o
   1 -12  12        0.03       -0.46      0.57 o
   2 -12  12        1.66        1.35      0.66 o
   3 -12  12        2.20        2.61      0.71 o
   4 -12  12        0.06       -0.17      0.72 o
  -3 -11  12       11.89       14.15      1.43 o
  -2 -11  12       11.08       12.40      1.39 o
  -1 -11  12        0.46        1.15      0.56 o
   0 -11  12        2.91        3.18      0.72 o
   1 -11  12        4.23        4.69      0.72 o
   2 -11  12        0.04       -0.32      0.58 o
   3 -11  12        6.02        4.84      0.77 o
   4 -11  12        6.59        8.31      0.99 o
   5 -11  12        0.37        0.15      0.66 o
  -4 -10  12       10.81       13.00      0.99 o
  -3 -10  12        5.45        8.47      1.05 o
  -2 -10  12        0.06        0.44      0.52 o
  -1 -10  12        0.92        0.95      0.58 o
   0 -10  12        0.01        0.55      0.74 o
   1 -10  12        5.07        4.80      0.80 o
   2 -10  12        0.26        1.18      0.58 o
   3 -10  12        0.00       -0.27      0.52 o
   4 -10  12        1.07        0.89      0.54 o
   5 -10  12        0.00       -0.58      0.58 o
   6 -10  12        0.28        0.72      0.78 o
  -5  -9  12       44.56       60.42      1.84 o
  -4  -9  12       25.79       31.10      1.43 o
  -3  -9  12        0.84        0.23      0.51 o
  -2  -9  12        4.12        2.76      0.77 o
  -1  -9  12        9.54        8.92      0.80 o
   0  -9  12        0.00       -0.09      0.54 o
   1  -9  12        3.99        2.92      0.66 o
   2  -9  12       20.65       21.85      0.94 o
   3  -9  12        1.02        1.27      0.53 o
   4  -9  12        6.84        7.54      0.80 o
   5  -9  12        0.86        1.34      0.64 o
   6  -9  12        2.89        3.33      0.85 o
  -6  -8  12        0.93        2.49      0.85 o
  -5  -8  12        3.69        2.16      0.93 o
  -4  -8  12        5.08        6.43      0.77 o
  -3  -8  12        1.54        1.80      0.51 o
  -2  -8  12        8.17        6.21      0.72 o
  -1  -8  12       10.68        6.91      0.75 o
   0  -8  12       10.86       16.49      0.90 o
   1  -8  12        2.43        3.33      0.55 o
   2  -8  12        0.65        1.53      0.49 o
   3  -8  12        0.00        0.11      0.59 o
   4  -8  12        2.40        2.22      0.66 o
   5  -8  12        8.42        8.19      0.99 o
   6  -8  12        1.39        2.08      0.90 o
  -7  -7  12       11.82       16.37      1.22 o
  -6  -7  12        1.73        4.47      0.69 o
  -5  -7  12        0.33       -0.47      0.47 o
  -4  -7  12        2.87        3.95      0.72 o
  -3  -7  12        0.94        0.58      0.52 o
  -2  -7  12        0.25       -0.35      0.52 o
  -1  -7  12        0.38        1.21      0.54 o
   0  -7  12       12.77       12.64      1.09 o
   1  -7  12        9.10        9.12      0.67 o
   2  -7  12        4.10        4.19      0.56 o
   3  -7  12        8.65        9.52      0.69 o
   4  -7  12        9.90       10.71      1.20 o
   5  -7  12        5.15        5.27      0.71 o
   6  -7  12        0.21        1.04      0.97 o
  -7  -6  12        1.67        2.21      0.78 o
  -6  -6  12        1.70        2.14      0.73 o
  -5  -6  12        0.79        0.97      0.47 o
  -4  -6  12        5.31        3.84      0.55 o
  -3  -6  12        6.64        4.34      0.65 o
  -2  -6  12       11.76       16.48      0.87 o
  -1  -6  12        7.30        6.04      0.58 o
   0  -6  12       11.58       10.05      0.69 o
   1  -6  12        6.08        5.92      0.61 o
   2  -6  12        6.50        5.75      0.61 o
   3  -6  12        2.52        2.82      0.56 o
   4  -6  12        0.66        1.16      0.53 o
   5  -6  12        7.52        7.37      0.94 o
   6  -6  12        0.00       -0.18      0.97 o
  -8  -5  12        1.47        1.88      0.97 o
  -7  -5  12        2.31        3.26      0.82 o
  -6  -5  12        5.16        5.88      0.63 o
  -5  -5  12        5.74        4.68      0.56 o
  -4  -5  12        5.72        5.18      0.63 o
  -3  -5  12        0.09        0.18      0.52 o
  -2  -5  12        5.83        5.08      0.53 o
  -1  -5  12        8.58        6.12      0.59 o
   0  -5  12        0.01       -0.39      0.39 o
   1  -5  12       14.23       13.78      0.89 o
   2  -5  12       27.71       28.22      0.99 o
   3  -5  12        9.63       10.38      0.90 o
   4  -5  12        0.28        0.01      0.68 o
   5  -5  12        0.19        0.11      0.61 o
  -8  -4  12        0.15        0.15      0.65 o
  -7  -4  12        1.40        2.93      0.75 o
  -6  -4  12       20.95       22.14      1.64 o
  -5  -4  12        5.23        5.38      0.61 o
  -4  -4  12       18.18       16.80      1.42 o
  -3  -4  12       10.48        9.09      0.63 o
  -2  -4  12       19.99       18.14      0.82 o
  -1  -4  12        4.36        4.03      0.54 o
   0  -4  12        4.38        5.62      0.69 o
   1  -4  12        0.50        0.47      0.44 o
   2  -4  12        0.89        0.95      0.50 o
   3  -4  12        2.29        2.36      0.96 o
   4  -4  12        0.32        0.78      0.68 o
   5  -4  12        2.60        2.81      1.03 o
  -9  -3  12        0.01       -0.68      0.68 o
  -8  -3  12        1.43        1.41      0.75 o
  -7  -3  12       11.78       11.84      1.02 o
  -6  -3  12        1.73        2.51      0.84 o
  -5  -3  12        8.11       10.19      0.94 o
  -4  -3  12       14.91       12.06      0.99 o
  -3  -3  12       28.35       27.44      0.95 o
  -2  -3  12        1.70        1.50      0.47 o
  -1  -3  12        1.01        0.91      0.44 o
   0  -3  12        9.47        8.51      0.61 o
   1  -3  12       13.32       12.31      0.74 o
   2  -3  12        0.15       -0.01      0.70 o
   3  -3  12        2.30        3.09      0.74 o
   4  -3  12        2.35        2.70      1.82 o
  -9  -2  12        0.50        0.43      0.74 o
  -8  -2  12        1.22        0.68      0.72 o
  -7  -2  12        0.12        0.15      0.65 o
  -6  -2  12       11.66        8.89      0.93 o
  -5  -2  12        0.14       -0.57      0.57 o
  -4  -2  12        0.25       -0.43      0.52 o
  -3  -2  12        4.60        5.11      0.66 o
  -2  -2  12        3.17        3.50      0.53 o
  -1  -2  12        9.26       10.34      0.73 o
   0  -2  12        0.00        0.29      0.41 o
   1  -2  12        0.63        0.45      0.59 o
   2  -2  12        3.64        3.38      0.78 o
   3  -2  12        1.44        2.35      0.97 o
   4  -2  12        3.13        3.64      1.18 o
  -9  -1  12        0.00       -0.68      0.72 o
  -8  -1  12        0.84        1.72      0.74 o
  -7  -1  12        0.09        0.23      0.86 o
  -6  -1  12        0.13       -0.30      0.65 o
  -5  -1  12       13.17       12.09      0.83 o
  -4  -1  12        8.28        7.30      0.72 o
  -3  -1  12        0.81        0.55      0.52 o
  -2  -1  12       14.51       16.29      0.82 o
  -1  -1  12       15.71       17.94      0.95 o
   0  -1  12        3.65        2.81      0.58 o
   1  -1  12        0.00       -0.41      0.80 o
   2  -1  12        2.00        0.32      0.87 o
   3  -1  12        0.19        0.30      1.18 o
  -9   0  12        5.81        6.66      1.30 o
  -8   0  12        7.34        6.85      0.93 o
  -7   0  12        1.68        2.32      0.78 o
  -6   0  12        0.03       -0.09      0.54 o
  -5   0  12        1.29        2.00      0.65 o
  -4   0  12        1.46        0.69      0.52 o
  -3   0  12       20.33       21.14      0.94 o
  -2   0  12        0.24        0.52      0.54 o
  -1   0  12        1.45        0.64      0.65 o
   0   0  12        3.08        3.21      0.72 o
   1   0  12        1.14       -1.28      1.28 o
   2   0  12        1.14        1.52      0.87 o
  -9   1  12        2.72        3.00      1.71 o
  -8   1  12        0.04       -0.41      0.68 o
  -7   1  12        2.47        2.08      0.78 o
  -6   1  12        6.20        5.01      0.71 o
  -5   1  12        6.23        7.88      0.74 o
  -4   1  12        2.11        3.00      0.71 o
  -3   1  12        3.05        2.87      0.82 o
  -2   1  12        0.09        0.43      0.81 o
  -1   1  12        1.07        1.43      0.74 o
   0   1  12        0.11       -0.27      0.82 o
   1   1  12        0.02       -1.28      1.28 o
  -8   2  12        1.75        1.09      0.72 o
  -7   2  12        4.02        3.32      0.72 o
  -6   2  12        0.02       -0.61      0.61 o
  -5   2  12       13.95       13.60      1.19 o
  -4   2  12        2.64        2.14      0.86 o
  -3   2  12        0.10        1.52      0.69 o
  -2   2  12        0.06       -0.01      0.76 o
  -1   2  12        0.32        0.21      1.28 o
  -7   3  12        0.37        0.05      0.63 o
  -6   3  12        2.34        3.11      1.04 o
  -5   3  12        0.01       -0.24      0.82 o
  -4   3  12        0.08        0.81      0.78 o
  -3   3  12        2.65        3.86      0.82 o
  -2   3  12        0.05        0.75      0.91 o
  -1 -11  13        1.09        1.66      0.65 o
   0 -11  13        4.82        6.51      0.86 o
   1 -11  13        2.00        4.54      0.74 o
   2 -11  13        7.39        9.22      1.09 o
   3 -11  13        0.11        0.69      0.82 o
  -3 -10  13       24.91       32.08      1.26 o
  -2 -10  13        1.31        0.46      0.56 o
  -1 -10  13        7.11        9.42      0.87 o
   0 -10  13        0.79        0.77      0.63 o
   1 -10  13        2.35        5.09      0.80 o
   2 -10  13       19.75       23.35      1.17 o
   3 -10  13        3.99        5.41      0.83 o
   4 -10  13        4.09        6.69      1.15 o
  -4  -9  13        2.32        0.73      0.61 o
  -3  -9  13        0.23       -0.30      0.86 o
  -2  -9  13        0.29       -0.50      1.02 o
  -1  -9  13        4.97        3.93      0.69 o
   0  -9  13        4.42        4.50      0.86 o
   1  -9  13        0.06        0.33      0.60 o
   2  -9  13        0.38        1.25      0.66 o
   3  -9  13       12.93       14.03      0.99 o
   4  -9  13        0.44        0.31      0.63 o
  -5  -8  13        9.52       13.08      0.88 o
  -4  -8  13        1.02        0.58      0.55 o
  -3  -8  13       15.25       17.35      1.03 o
  -2  -8  13        3.59        3.99      0.77 o
  -1  -8  13        5.76        8.46      0.83 o
   0  -8  13       28.60       33.13      1.28 o
   1  -8  13        1.42        3.54      0.69 o
   2  -8  13        5.53       10.25      0.78 o
   3  -8  13        0.02        0.77      0.60 o
   4  -8  13        1.53        1.37      0.66 o
  -6  -7  13        1.90        0.70      0.64 o
  -5  -7  13        0.02        0.02      0.58 o
  -4  -7  13        1.67        1.92      0.58 o
  -3  -7  13       15.34       13.84      0.93 o
  -2  -7  13        4.26        4.40      0.80 o
  -1  -7  13        0.34       -0.50      0.50 o
   0  -7  13        0.18       -0.36      0.80 o
   1  -7  13        2.42        2.73      0.54 o
   2  -7  13        2.94        3.24      0.59 o
   3  -7  13        2.77        5.14      0.72 o
   4  -7  13        0.17       -0.21      0.71 o
  -6  -6  13        1.48        1.74      0.78 o
  -5  -6  13       21.80       23.72      0.99 o
  -4  -6  13        3.54        4.20      0.61 o
  -3  -6  13       12.46       13.66      0.89 o
  -2  -6  13       17.55       15.29      1.17 o
  -1  -6  13        1.11        0.45      0.65 o
   0  -6  13        8.05        9.66      0.70 o
   1  -6  13        1.74        1.43      0.53 o
   2  -6  13        1.92        1.58      0.86 o
   3  -6  13        0.25        0.13      0.57 o
   4  -6  13        0.02       -0.68      0.68 o
  -7  -5  13        0.74        0.40      0.72 o
  -6  -5  13        2.95        2.85      0.82 o
  -5  -5  13        6.80        8.94      1.25 o
  -4  -5  13        0.04       -0.52      0.52 o
  -3  -5  13        3.00        3.72      0.63 o
  -2  -5  13        0.65        1.28      0.56 o
  -1  -5  13        0.38        0.06      0.46 o
   0  -5  13        4.03        3.34      0.56 o
   1  -5  13        4.27        4.20      0.57 o
   2  -5  13        2.92        1.93      0.68 o
   3  -5  13        3.05        2.26      0.80 o
   4  -5  13        0.71        0.31      0.72 o
  -7  -4  13        3.27        3.10      0.85 o
  -6  -4  13        3.94        4.18      0.86 o
  -5  -4  13        4.81        4.14      1.78 o
  -4  -4  13        4.35        3.07      0.86 o
  -3  -4  13        1.21        1.98      0.60 o
  -2  -4  13       11.04        9.10      0.68 o
  -1  -4  13        0.69        0.07      0.44 o
   0  -4  13        2.65        4.00      0.56 o
   1  -4  13        0.00       -0.26      0.53 o
   2  -4  13        0.08       -0.06      1.35 o
   3  -4  13        0.00       -0.61      0.61 o
  -8  -3  13        2.06        1.19      0.74 o
  -7  -3  13       12.94       15.39      1.15 o
  -6  -3  13        1.08        0.61      0.82 o
  -5  -3  13        2.69        1.37      0.75 o
  -4  -3  13        2.26        0.40      0.69 o
  -3  -3  13        2.12        2.02      0.68 o
  -2  -3  13        5.26        5.01      0.65 o
  -1  -3  13        1.65        0.54      0.46 o
   0  -3  13        1.93        1.05      0.58 o
   1  -3  13        0.03       -0.47      0.59 o
   2  -3  13        0.13       -0.28      0.61 o
   3  -3  13        1.60        0.49      0.91 o
  -8  -2  13        0.86        0.79      0.85 o
  -7  -2  13        5.67        4.63      0.94 o
  -6  -2  13        2.55        2.93      1.18 o
  -5  -2  13        5.23        4.48      0.86 o
  -4  -2  13        1.58        1.64      0.71 o
  -3  -2  13        3.49        4.45      0.96 o
  -2  -2  13        5.61        7.00      0.70 o
  -1  -2  13        2.57        2.21      0.74 o
   0  -2  13        3.95        5.02      0.82 o
   1  -2  13        0.15        0.52      0.68 o
   2  -2  13        7.01        7.11      1.93 o
  -8  -1  13        0.83        1.05      0.82 o
  -7  -1  13        0.39        1.35      0.82 o
  -6  -1  13        5.57        5.84      0.93 o
  -5  -1  13        6.11        5.32      0.92 o
  -4  -1  13       17.73       19.32      1.51 o
  -3  -1  13        1.89        1.07      0.64 o
  -2  -1  13        0.27       -0.43      0.62 o
  -1  -1  13        0.44        0.40      0.65 o
   0  -1  13        0.40        0.21      0.91 o
   1  -1  13        0.22        0.00      1.50 o
  -7   0  13        1.43        0.72      0.80 o
  -6   0  13        4.42        4.43      0.87 o
  -5   0  13        0.25        0.61      1.05 o
  -4   0  13        6.21        7.15      0.85 o
  -3   0  13        0.76       -0.57      0.74 o
  -2   0  13        2.69        4.57      0.86 o
  -1   0  13        0.02       -0.01      0.69 o
   0   0  13        1.51        0.21      1.50 o
  -7   1  13        0.40       -1.50      1.50 o
  -6   1  13        0.03       -0.24      0.65 o
  -5   1  13        1.42        0.97      0.80 o
  -4   1  13        1.23        0.83      0.86 o
  -3   1  13        2.41        2.28      0.86 o
  -2   1  13        0.02        0.00      1.11 o
  -1 -10  14        4.84        3.11      0.80 o
   0 -10  14        0.65       -0.44      0.90 o
   1 -10  14        1.01        0.28      0.65 o
  -3  -9  14        0.00       -0.14      0.58 o
  -2  -9  14        5.03        8.76      1.58 o
  -1  -9  14        2.52        2.78      0.74 o
   0  -9  14        0.88        1.43      0.63 o
   1  -9  14        0.56        2.22      0.69 o
   2  -9  14       17.76       21.42      1.17 o
  -4  -8  14        0.59        1.18      0.60 o
  -3  -8  14        6.10        6.93      0.86 o
  -2  -8  14        0.00       -0.59      0.59 o
  -1  -8  14        5.65        5.75      0.78 o
   0  -8  14        0.04       -0.58      0.58 o
   1  -8  14        0.34        1.25      0.66 o
   2  -8  14        0.20        0.81      0.66 o
   3  -8  14        1.07        3.85      1.50 o
  -5  -7  14        0.00        0.28      0.56 o
  -4  -7  14        1.97        2.88      0.61 o
  -3  -7  14        0.00       -0.13      0.54 o
  -2  -7  14        0.12        0.92      0.65 o
  -1  -7  14        0.14       -0.54      0.54 o
   0  -7  14        0.99        0.67      0.79 o
   1  -7  14        0.05       -0.11      0.60 o
   2  -7  14        0.38        0.82      0.64 o
   3  -7  14        0.90        0.64      0.91 o
  -5  -6  14        1.97        3.97      0.94 o
  -4  -6  14        0.91        0.70      0.80 o
  -3  -6  14        7.45        8.29      0.80 o
  -2  -6  14        0.88       -0.54      0.54 o
  -1  -6  14        0.13       -0.54      0.54 o
   0  -6  14        0.03        0.28      0.51 o
   1  -6  14        0.03       -0.55      0.55 o
   2  -6  14        0.08       -0.57      0.65 o
  -6  -5  14        4.40        3.25      0.94 o
  -5  -5  14        0.04        0.14      1.14 o
  -4  -5  14        3.02        2.86      0.82 o
  -3  -5  14        1.16        2.57      0.78 o
  -2  -5  14        1.56        2.49      0.69 o
  -1  -5  14        0.01       -0.55      0.55 o
   0  -5  14        0.51        0.01      0.90 o
   1  -5  14        0.13        1.15      0.63 o
   2  -5  14        0.06       -0.26      0.69 o
  -6  -4  14        2.00        2.65      0.88 o
  -5  -4  14        0.61        2.69      0.85 o
  -4  -4  14       11.33       13.34      1.48 o
  -3  -4  14        3.56        2.43      0.82 o
  -2  -4  14        0.64       -0.71      0.82 o
  -1  -4  14        0.64        1.26      0.63 o
   0  -4  14        0.12       -0.13      0.60 o
   1  -4  14        1.76        1.44      0.74 o
  -6  -3  14        0.81        0.90      0.82 o
  -5  -3  14        0.61        0.77      1.04 o
  -4  -3  14        7.80       12.32      1.23 o
  -3  -3  14        8.11       11.28      1.11 o
  -2  -3  14        1.03        1.22      0.66 o
  -1  -3  14        0.51        1.93      0.91 o
   0  -3  14        0.26        2.01      0.97 o
   1  -3  14        0.72        1.09      0.85 o
  -6  -2  14        8.49       11.14      1.57 o
  -5  -2  14       19.17       24.18      1.43 o
  -4  -2  14        3.56        2.78      0.86 o
  -3  -2  14        0.00       -0.22      0.68 o
  -2  -2  14        0.63        1.21      0.74 o
  -1  -2  14        0.03       -0.37      0.82 o
   0  -2  14        0.02        0.43      1.07 o
  -5  -1  14        3.90        3.43      0.94 o
  -4  -1  14        0.01       -0.44      0.66 o
  -3  -1  14        0.15        0.00      0.74 o
  -2  -1  14        0.03       -0.32      0.88 o
  -2  -6  15        0.01       -0.65      0.65 o
  -2  -5  15       14.04       18.19      2.14 o
 
